# Supplementary material for: Collective Viral Spread Mediated by Virion Aggregates Promotes the Evolution of Defective Interfering Particles
Source: mBio. 2020 Jan 7;11(1):e02156-19. doi: 10.1128/mBio.02156-19 (PMC6946798; doi:10.1128/mBio.02156-19)
Supplement: TABLE S1 [file mBio.02156-19-sd001.csv]

Mutation	Gene	Residue Change	Founder (%)	A1 (%)	A2 (%)	A3 (%)	C1 (%)	C2 (%)	C3 (%)
T48C	NCR	-	0,07	0,02	0,01	0,04	0,14	0,12	0,03
T56C	NCR	-	0,11	0,06	0,02	0,04	0,13	0,06	0,04
A73G	N	T4A	0,03	0,11	0,05	0,02	0,09	0,11	0,05
G81A	N	-	0,18	0,01	0,11	0,04	0,06	0,03	0,08
C87A	N	-	0,14	0,02	0,01	0,03	0,02	0,05	0,03
A88G	N	I9V	0,11	0,03	0,02	0,01	0,17	0,05	0,03
A94C	N	N11H	0	0,01	0,14	0,01	0	0	0,01
C102T	N	-	0,07	0,04	0,04	0,06	0,1	0,11	0,06
G103A	N	V14I	0,63	1,44	5,39	16,45	0,74	0,68	7,11
G103T	N	V14L	0,02	0,06	0,08	0,12	0,1	0,03	0,45
A105G	N	-	0,04	0,08	0,03	0,17	0,05	0,11	0,34
G106A	N	V15I	0,05	0,02	0,06	0,08	0,11	0,08	0,01
G106T	N	V15F	0,04	0,02	0,03	0,12	0,01	0,04	0,01
T107C	N	V15A	0,07	0,07	0,04	0,06	0,09	0,1	0,06
T108C	N	-	0,1	0,08	0,07	0,05	0,12	0,05	0,13
A111G	N	-	0,04	0,09	0,08	0,08	0,07	0,07	0,15
T120C	N	-	0,1	0,08	0,09	0,06	0,06	0,05	0,11
G121T	N	A20S	0,03	0,05	0,06	0,04	0,06	0,13	0,01
G121A	N	A20T	0,05	0,08	0,1	0,03	0,06	0,08	0,15
A123G	N	-	0,05	0,13	0,01	0,22	0,07	0,06	0,03
A128G	N	E22G	0,06	0,08	0,05	0,04	0,07	0,08	0,14
G129T	N	E22D	0,06	0,05	0,04	0,01	0,06	0,13	0,06
A131G	N	D23G	0,05	0,02	0,1	0,01	0,03	0	0,02
A135G	N	-	0,07	0,07	0,18	0,04	0,06	0,05	0,03
G136A	N	V25M	0,09	0,03	0,04	0,05	0,08	0,11	0,06
G138A	N	-	0,1	0,04	0,05	0,14	0,05	0,07	0,01
A143G	N	Y27C	0,1	0,04	0,05	0,03	0,03	0,02	0,05
C146T	N	P28L	0,06	0,07	0,06	0,05	0,1	0,08	0,09
G147A	N	-	0,11	0,07	0,06	0,11	0,07	0,08	0,07
G148A	N	A29T	0,17	0,23	0,17	0,18	0,15	0,17	0,18
G148T	N	A29S	0,04	0,11	0,03	0,02	0,03	0,04	0,04
C149A	N	A29E	0,05	0,03	0,05	0,04	0,14	0,03	0,02
A150G	N	-	0	0,04	0,05	0,14	0,22	0,07	0
A160G	N	R33G	0,13	0,07	0,05	0,02	0,03	0,06	0,04
G161A	N	R33K	0,06	0,03	0,08	0,02	0,11	0,1	0,03
G161T	N	R33I	0,04	0,02	0,07	0,04	0,01	0,08	0,16
A165G	N	-	0,02	0,03	0,11	0,04	0,04	0,04	0,06
A169G	N	K36E	0,04	0,04	0,04	0,03	0,01	0,13	0,02
A170G	N	K36R	0,07	0,04	0,04	0,12	0,08	0,05	0,15
G174A	N	-	0,01	0,05	0,03	0,02	0,15	0,01	0,02
T177C	N	-	0,08	0,02	0,03	0,02	0,07	0,11	0,02
T182C	N	L40P	0,02	0,02	0,05	0,03	0,05	0,1	0,03
T183A	N	-	0,11	0,02	0,02	0,02	0,11	0,12	0,06
C186T	N	-	0,03	0,18	0,03	0	0,05	0,04	0,02
A191C	N	N43T	0,03	0,02	0,02	0,1	0,01	0,03	0,01
T195G	N	-	0	0	0,03	0,12	0	0,04	0
A196G	N	T45A	0,07	0,01	0,06	0,02	0,06	0,12	0,02
C197A	N	T45K	0,18	0,15	0,11	0,23	0,11	0,04	0,04
A202G	N	S47G	0,16	0,07	0,06	0,12	0,07	0,13	0,08
G207C	N	L48F	0,09	0,02	0,05	0,02	0,02	0,02	0,11
A210G	N	-	0,25	0,09	0,07	0,2	0,08	0,06	0,08
A210T	N	-	0,02	0,04	0	0,01	0,04	0,14	0,01
G211A	N	D50N	0,04	0,02	0,01	0,01	0,03	0,01	0,11
T213C	N	-	0,01	0,03	0,01	0,12	0,03	0,04	0,02
C214T	N	-	0,02	0,02	0	0,02	0,13	0,03	0,02
A216G	N	-	0,09	0,11	0,05	0,02	0,03	0,03	0,03
G220A	N	G53R	0,03	0	0,03	0,03	0,02	0,11	0,03
T225C	N	-	0,03	0,11	0,04	0,01	0	0,01	0,02
C228A	N	-	0,05	0,03	0	0,02	0,11	0,01	0,02
C228T	N	-	0,03	0,18	0,01	0,03	0,02	0,03	0,02
C231T	N	-	0,06	0,19	0,04	0,09	0,01	0,07	0,07
T239C	N	L59P	0,13	0,12	0,12	0,14	0,11	0,17	0,17
C246T	N	-	0,11	0,06	0,06	0,13	0,1	0,14	0,15
C246A	N	-	0,05	0,07	0,1	0,02	0,06	0,08	0,03
T254A	N	V64E	0,14	0,17	0,1	0,1	0,18	0,18	0,1
C261T	N	-	0,02	0,32	0,01	0,02	0,02	0,02	0,03
G268T	N	V69F	0	0,01	0,1	0	0,04	0,03	0,04
C270A	N	-	0,11	0,05	0,01	0,03	0,1	0,06	0,05
A271G	N	N70D	0,05	0,07	0,04	0	0,04	0,12	0,08
C273T	N	-	0,04	0,03	0,06	0,04	0,12	0	0,01
C276T	N	-	0,07	0,01	0,03	0,01	0,04	0,07	0,11
T277A	N	Y72N	0,1	0,06	0,08	0	0,07	0,1	0,07
T280C	N	-	0,04	0,03	0,07	0,13	0,01	0,03	0,04
T283A	N	Y74N	0,11	0,15	0,09	0,03	0,08	0,15	0,08
T285C	N	-	0,02	0,07	0,01	0,01	0,12	0,05	0,01
A288G	N	-	0,06	0,04	0,11	0,08	0,11	0,04	0,15
C290T	N	A76V	0,01	0,01	0,05	0,1	0,18	0,03	0,05
T293A	N	L77*	0,06	0,06	0,07	0,01	0,09	0,12	0,09
A294G	N	-	0,06	0	0,05	0,11	0,05	0,14	0,01
A296G	N	K78R	0,03	0,25	0,08	0,03	0,08	0,07	0,06
A299G	N	D79G	0,08	0,04	0,09	0,05	0,11	0,1	0,09
A301G	N	I80V	0,03	0	0,04	0	0,02	0,02	0,14
C304A	N	-	0,05	0,02	0,05	0,06	0,09	0,1	0,07
G305A	N	R81Q	0,13	0,03	0,07	0,01	0,06	0,15	0,04
A310G	N	K83E	0,02	0,06	0,04	0,11	0,03	0,02	0,03
A311T	N	K83M	0,24	0,33	0,36	0,22	0,39	0,48	0,56
A311G	N	K83R	0,11	0,12	0,17	0,01	0,11	0,24	0,11
G315A	N	-	0,03	0,03	0,06	0,04	0,03	0,11	0,04
A320G	N	K86R	0,03	0,02	0,02	0,01	0,19	0,02	0,01
A321G	N	-	0,02	0,08	0,11	0,09	0,06	0,03	0,04
G322A	N	D87N	0,01	0,02	0,01	0	0	0,02	0,14
T324A	N	D87E	0,16	0,11	0,23	0,18	0,11	0,17	0,13
T328A	N	S89T	0,23	0,1	0,14	0,12	0,35	0,31	0,31
A330G	N	-	0,11	0,13	0,05	0,03	0,06	0,06	0,04
C336T	N	-	0,01	0,04	0,09	0,08	0,1	0,07	0,1
A342G	N	I93M	0,09	0,09	0,05	0,1	0,08	0,07	0,11
A344T	N	N94I	0,05	0,12	0,05	0,06	0,06	0,07	0,12
A353G	N	K97R	0,03	0,03	0	0,05	0	0,18	0,01
G355A	N	A98T	0,08	0,12	0,1	0,06	0,11	0,1	0,04
A357G	N	-	0,05	0,06	0,06	0,01	0,08	0,11	0,04
G358A	N	G99R	0,1	0,02	0,04	0,04	0,15	0,04	0,04
G370A	N	G103R	0,1	0,11	0,02	0,06	0,02	0,07	0,08
C381T	N	-	0,04	0,02	0,04	0	0,05	0,12	0,01
T386A	N	V108E	0,07	0,16	0,19	0,02	0,09	0,11	0,14
C390T	N	-	0,03	0,03	0,01	0,01	0,03	0,12	0
T392C	N	L110S	0,06	0,11	0,11	0,02	0,07	0,08	0,03
G393A	N	-	0,04	0,09	0,26	0,04	0,06	0,09	0,05
G397A	N	A112T	0,06	0,12	0,04	0,1	0,13	0,06	0,04
C399T	N	-	0,31	0,52	0,51	0,4	0,19	0,3	0,41
C400A	N	L113M	0,04	0,01	0,03	0,09	0,03	0,11	0,05
A404G	N	D114G	0,05	0,04	0,02	0,08	0,04	0,11	0,03
G406A	N	G115S	0,1	0,04	0,04	0,11	0,03	0,1	0,03
G407A	N	G115D	0,05	0,1	0,1	0,07	0,06	0,15	0,06
G409A	N	V116I	0,02	0,1	0,02	0,01	0,02	0,04	0,04
T413C	N	L117P	0,06	0,1	0,02	0,01	0,05	0,06	0,01
A417G	N	-	0,02	0,12	0,02	0,1	0,03	0,03	0
A426G	N	-	0,05	0,06	0,02	0	0,02	0,06	0,17
G429A	N	-	0,03	0,04	0,11	0,05	0,1	0,06	0,13
T432C	N	-	0	0,02	0,02	0,14	0,04	0,03	0,01
A439G	N	R126G	0,1	0,09	0,06	0,06	0,05	0,03	0,1
G454A	N	D131N	0,02	0,01	0,13	0,02	0	0,01	0,01
G465T	N	L134F	0,01	0,16	0,02	0,01	0,02	0,02	0
T480C	N	-	0,02	0,05	0	0,15	0,02	0,04	0,02
G481T	N	G140C	0,14	0,05	0,08	0,03	0,08	0,23	0,47
T487A	N	Y142N	0,1	0,02	0,01	0,02	0,02	0,02	0
G497A	N	G145D	0,09	0,03	0,06	0,03	0,07	0,06	0,1
C498T	N	-	0,1	0,03	0,04	0,03	0,11	0,06	0,06
T509A	N	M149K	0	0,02	0	0,02	0,02	0,06	0,14
C511T	N	P150S	0,07	0,05	0,15	0,16	0,08	0,12	0,04
A516G	N	-	0,05	0,03	0,2	0,02	0,04	0,04	0,11
G521A	N	R153K	0,07	0,11	0,14	0,03	0,04	0,1	0,08
A522G	N	-	0,03	0,12	0,02	0,05	0,06	0,06	0
A527G	N	K155R	0,02	0,07	0,12	0,14	0,13	0,25	0,18
G528A	N	-	0,98	0,81	1,01	0,77	0,87	0,9	0,68
T542C	N	L160P	0,05	0,04	0,11	0,02	0,09	0,09	0,08
A546G	N	-	0,05	0,04	0,04	0,04	0,13	0,05	0,01
T563C	N	I167T	0,02	0,02	0,01	0,11	0,03	0,05	0,01
A566G	N	N168S	0,24	0,05	0,07	0,03	0,12	0,11	0,11
G568A	N	E169K	0,02	0	0	0	0,04	0,03	0,11
T582C	N	-	0,01	0	0,01	0	0,01	0,03	0,1
C589T	N	P176S	0,07	0,03	0,08	0,12	0,07	0,04	0,06
G599A	N	R179H	0,04	0,15	0,15	0,16	0,08	0,11	0,03
T630C	N	-	0,02	0,06	0,02	0,05	0,02	0,03	0,13
A639G	N	-	0,02	0,03	0,02	0,03	0,01	0,02	0,12
A642G	N	-	0	0	0	0,02	0	0	0,1
C648T	N	-	0,09	0,02	0,14	0,04	0,07	0,1	0,06
T651C	N	-	0,02	0,09	0,12	0,04	0,02	0,04	0,03
T691C	N	C210R	0	0,13	0	0,02	0	0,03	0,03
C698T	N	S212L	0,02	0,02	0,13	0,02	0,02	0,01	0,02
A711C	N	-	0	0	0	0	0	0,01	0,19
C729T	N	-	0,13	0	0,07	0,02	0	0,04	0,03
G748A	N	A229T	0,02	0,03	0,09	0,03	0,11	0,06	0,03
A759G	N	-	0,05	0,03	0,02	0,04	0,12	0,06	0,05
C777T	N	-	0,11	0	0,01	0,05	0,04	0	0
A787G	N	T242A	0,02	0	0	0,02	0,03	0,13	0,02
A789G	N	-	0,06	0,03	0,03	0	0,01	0,11	0,02
A855G	N	-	0,05	0,05	0,04	0,02	0,02	0,17	0
T867C	N	-	0,03	0,02	0,03	0,01	0,14	0,04	0,06
G873A	N	-	0,03	0,02	0,04	0	0,05	0,12	0
A882G	N	-	0,01	0,01	0,04	0,02	0	0	0,14
A884C	N	Y274S	0	0,01	0,11	0,01	0	0,01	0
C900T	N	-	0,03	0,01	0,15	0,01	0,1	0,06	0
G901A	N	D280N	0,03	0,04	0,14	0,02	0,02	0,03	0,02
C936T	N	-	0,03	0	0,03	0,11	0,02	0,09	0,04
C939A	N	-	0	0,07	0,06	0,03	0,04	0,12	0
A941C	N	K293T	0,02	0	0,02	0	0	0	0,11
A944C	N	N294T	0,17	0,17	0,15	0,14	0,42	0,12	0,14
G949A	N	A296T	0,03	0,06	0,04	0,14	0,02	0,04	0,02
C951T	N	-	0,25	0,17	0,18	0,12	0,12	0,23	0,16
C954T	N	-	0	0,1	0,1	0,02	0,1	0,06	0,02
T961G	N	W300G	0,07	0,05	0,16	0,08	0,13	0,12	0,1
C987T	N	-	0,04	0,14	0,01	0,01	0,05	0,02	0
A994C	N	T311P	0,21	0,15	0,05	0,07	0,17	0,13	0,03
G1004A	N	R314K	0,02	0,09	0,07	0	0	0,12	0
C1010T	N	A316V	0,06	0,13	0,06	0,11	0,13	0,03	0,03
C1011T	N	-	0,12	0,02	0,01	0	0,02	0	0
A1014G	N	-	0,02	0,01	0,03	0,01	0,12	0,02	0
C1018A	N	P319T	0	0,02	0	0,03	0,02	0	0,11
A1045C	N	T328P	0,02	0,03	0,06	0	0,11	0,06	0,06
T1047C	N	-	0	0,03	0,03	0,12	0,08	0,06	0,06
A1053G	N	-	0,05	0,03	0	0,02	0	0,15	0,03
G1055T	N	G331V	0,12	0,19	0,18	0,09	0,2	0,15	0,13
G1059T	N	L332F	0,07	0,01	0,03	0,04	0,08	0,08	0,12
T1068G	N	-	0	0	0,01	0	0,12	0,02	0
A1074G	N	-	0,05	0,12	0,02	0	0	0,11	0
A1091C	N	D343A	0,08	0,08	0,02	0,02	0,03	0,02	0,14
C1092A	N	D343E	0	0,02	0,03	0	0	0	0,11
T1094G	N	L344W	0,1	0,14	0,12	0,07	0,06	0,07	0,17
C1097T	N	A345V	0	0,03	0	0,03	0	0,04	0,14
C1099A	N	Q346K	0,13	0,06	0,07	0,03	0,06	0,07	0,04
G1104T	N	Q347H	0,2	0,08	0,15	0,18	0,27	0,13	0,17
G1111T	N	V350F	0,08	0,06	0,02	0,07	0,03	0,04	0,14
T1119C	N	-	0	0,04	0	0	0	0,11	0
C1122A	N	N353K	0,18	0,17	0,15	0,19	0,17	0,34	0,12
T1126A	N	Y355N	0,12	0,05	0,02	0	0,03	0	0,04
A1127C	N	Y355S	0,09	0,18	0,08	0,1	0,14	0,08	0,33
A1129C	N	T356P	0,31	0,35	0,36	0,34	0,44	0,35	0,25
T1131A	N	-	0,1	0,04	0,07	0,07	0,12	0,03	0,09
T1131C	N	-	0,34	0,34	0,46	0,32	0,53	0,47	0,61
C1133T	N	P357L	0	0,14	0,02	0	0	0,03	0,04
T1137G	N	D358E	0	0,05	0	0,02	0,07	0,03	0,16
A1144C	N	T361P	0,1	0,23	0,2	0,14	0,33	0,19	0,29
C1146G	N	-	0,14	0,06	0,09	0,02	0,08	0,09	0,14
A1149G	N	-	0,06	0,19	0,11	0,07	0	0,09	0,32
G1151A	N	G363E	0,03	0,04	0	0	0,11	0	0
T1154G	N	L364W	0,14	0,05	0,04	0,04	0,07	0,12	0,08
G1155A	N	-	0,13	0	0,04	0,04	0,13	0	0
C1157T	N	T365M	0	0,02	0,09	0,02	0,07	0,15	0
G1158A	N	-	0,05	0,12	0,08	0,14	0,03	0,07	0,04
C1160T	N	T366I	0,03	0,02	0	0,02	0,08	0,14	0
T1161A	N	-	0,1	0,02	0,11	0,11	0,19	0,15	0,23
T1164G	N	N367K	0,15	0,13	0,1	0,14	0,07	0,05	0,21
C1166T	N	A368V	0,14	0	0,04	0	0,1	0,08	0
A1167G	N	-	0,03	0,07	0,11	0	0,07	0,08	0
G1170A	N	-	0,11	0,03	0,02	0,01	0	0	0,03
C1200T	N	-	0	0,01	0,01	0,01	0,02	0	0,11
C1232T	N	T390I	0,02	0,04	0,04	0,01	0,05	0,11	0
A1238T	N	D392V	0,13	0	0,01	0,01	0,02	0,04	0
T1244C	N	M394T	0,04	0,04	0	0,04	0,1	0,02	0,03
A1260G	N	-	0,02	0,01	0,01	0	0	0	0,11
G1269A	N	M402I	0	0,11	0	0,04	0	0,02	0,03
G1280C	N	G406A	0,09	0,11	0,04	0,03	0,19	0,14	0,06
C1282A	N	L407I	0,2	0,09	0,11	0,03	0,13	0,16	0,24
C1282T	N	-	0,04	0	0,01	0	0,11	0	0
A1284T	N	-	0,15	0,09	0,11	0,01	0,13	0,16	0,18
A1285G	N	R408G	0,15	0,09	0,11	0,03	0,13	0,16	0,18
A1287G	N	-	0,18	0,1	0,1	0,01	0,14	0,18	0,18
A1291C	N	K410Q	0,11	0,06	0,06	0,01	0,08	0,06	0,06
A1297G	N	I412V	0	0	0,13	0,01	0	0	0,03
T1299C	N	-	0	0,01	0	0	0	0,1	0,03
G1367A	NCR	-	0	0,01	0,01	0	0	0	0,12
A1374G	NCR	-	0,09	0,05	0,04	0,03	0,14	0,02	0,03
G1376A	NCR	-	0,13	0,06	0,11	0,01	0,11	0,06	0,03
C1384A	NCR	-	0	0,05	0,01	0,03	0,05	0,02	0,12
A1408G	P	T5A	0,04	0,01	0,01	0,01	0,17	0,06	0,03
C1434T	P	-	0	0,05	0,05	0,04	0,11	0,02	0,09
T1437C	P	-	0,73	0,83	6,96	23,24	0,36	0,52	17,5
G1446A	P	-	0,68	0,82	6,92	22,92	0,46	0,53	17,49
A1451G	P	Q19R	0	0,01	0,03	0,09	0,05	0,1	0,03
G1471A	P	E26K	0,98	0,2	0,23	0,36	0,49	0,68	0,66
G1473A	P	-	0	0,01	0	0,03	0,11	0	0
C1476T	P	-	0,17	0,2	0,11	0,13	0,11	0,16	0,09
G1477T	P	E28*	0,02	0,01	0	0,01	0,05	0,02	0,12
A1478G	P	E28G	1,29	0,29	0,39	0,6	0,72	0,91	1,03
C1483A	P	Q30K	0	0	0,01	0	0,11	0	0
T1491C	P	-	0,02	0,12	0,08	0,04	0,03	0,12	0,12
A1496G	P	K34R	0,07	0,11	0,04	0,03	0,06	0,1	0
T1513C	P	F40L	0,04	0,1	0	0,04	0,08	0,02	0,03
G1519A	P	E42K	0,04	0,01	0,06	0,03	0,14	0,08	0,06
T1524C	P	-	0,67	0,77	7,76	22,62	0,37	0,57	17,7
A1544G	P	K50R	0,69	0,81	7,52	22,91	0,28	0,59	17,38
T1551C	P	-	0,18	0,04	0,1	0,08	0,11	0,11	0,09
T1556G	P	F54C	0	0,01	0	0,01	0	0	0,12
A1563T	P	-	0	0,03	0,11	0	0	0	0
T1575C	P	-	0,13	0,01	0	0	0	0,04	0
A1579T	P	T62S	0,02	0,01	0,12	0	0,03	0	0
T1587C	P	-	0,07	0,03	0,14	0,05	0,14	0,09	0,19
A1611G	P	-	0,02	0,01	0,03	0,12	0	0	0
G1612A	P	G73S	0	0,03	0,1	0	0,06	0,11	0
G1613A	P	G73D	0,02	0,01	0,01	0,03	0	0	0,13
C1622T	P	A76V	0,65	0,91	8	23,03	0,45	0,59	18,85
A1632G	P	-	0,71	0,9	8,24	23,07	0,56	0,56	19,49
A1643G	P	Q83R	0,05	0	0,03	0,01	0	0	0,13
C1667A	P	P91H	0	0	0,02	0,13	0	0	0
A1671G	P	-	0,09	0,11	0,03	0,01	0	0,02	0
T1680C	P	-	0	0,03	0,02	0,01	0	0,11	0
G1684A	P	D97N	0,07	0,04	0	0,03	0,03	0,04	0,29
A1692C	P	E99D	0,72	1,07	8,35	23,04	0,55	0,63	19,44
A1692T	P	E99D	0	0	0,02	0,04	0,06	0	0,19
G1693A	P	V100M	0,02	0,03	0,03	0,12	0	0	0,09
T1707C	P	-	0,69	1,06	8,17	22,98	0,61	0,63	18,85
G1729A	P	E112K	0,02	0,03	0,01	0	0,15	0,02	0,03
T1740C	P	-	0,54	1,03	8,29	22,77	0,68	0,59	18,9
C1743T	P	-	0,04	0,07	0,01	0,01	0,18	0,09	0
A1754G	P	K120R	0,13	0,11	0,06	0,07	0,06	0,02	0,03
C1772T	P	S126L	0,57	1,15	8,3	22,97	0,64	0,59	18,29
A1776G	P	-	0,13	0,01	0	0	0	0,02	0,03
G1789A	P	G132R	0,02	0	0	0,03	0,12	0,04	0
G1790A	P	G132E	0	0,03	0	0,06	0	0,07	0,12
C1814T	P	S140L	0,48	1,08	8,24	23,3	0,73	0,56	17,83
G1815A	P	-	0,02	0,04	0,05	0,07	0,12	0,04	0
G1818T	P	-	0,13	0,05	0,17	0,04	0,06	0,04	0
G1818A	P	-	0	0,04	0,03	0,15	0,03	0	0
G1833T	P	-	0,4	1,03	8,12	23,13	0,59	0,61	18,21
T1839C	P	-	0,05	0,12	0,05	0,01	0	0,02	0
C1842A	P	-	0,02	0,13	0,02	0,01	0	0	0,03
T1846C	P	Y151H	0,4	1,03	8,52	23,42	0,59	0,61	18,61
G1865A	P	C157Y	0,02	0,03	0,02	0,04	0,18	0,02	0,06
A1875G	P	-	0,02	0	0	0,04	0	0,11	0
T1896C	P	-	0,46	0,95	7,96	22,06	0,63	0,56	16,99
G1899A	P	M168I	0,41	0,92	7,93	21,92	0,66	0,58	16,88
G1899T	P	M168I	0	0,1	0	0	0	0	0,03
G1902A	P	-	0,42	0,94	7,83	22,01	0,61	0,52	16,81
G1903A	P	E170K	0,42	0,94	7,86	22,21	0,64	0,55	16,97
C1916T	P	T174I	0	0,01	0	0,06	0,12	0	0,03
A1926G	P	-	0	0,01	0,11	0,01	0	0	0
A1936G	P	T181A	0	0	0	0	0	0	0,12
A1941T	P	-	0	0	0	0	0,11	0	0
A1945G	P	M184V	0	0	0	0,01	0,03	0,14	0,03
A1953G	P	-	0	0,03	0	0,01	0,11	0	0,03
C1958T	P	P188L	0	0,03	0,03	0	0,14	0,16	0
C1961A	P	S189Y	0,44	1,05	8,24	22,64	0,7	0,73	18,36
A1974C	P	-	0,49	1,03	8,42	23,05	0,65	0,64	19,53
C1993T	P	L200F	0	0,04	0	0,01	0,11	0,02	0
C2007T	P	-	0	0,07	0	0	0	0	0,11
G2085A	P	-	0,62	1,07	8,29	23,25	0,66	0,66	18,42
G2104A	P	D237N	0,7	1,11	8,63	23,16	0,71	0,72	18,8
C2130A	P	-	0	0,01	0,02	0	0,11	0	0
C2142T	P	-	0,69	1,1	8,66	23,6	0,7	0,73	19,05
A2148G	P	-	0,66	1,03	8,53	23,46	0,6	0,7	18,62
C2186T	P	S264F	0	0,03	0,03	0,01	0,03	0,02	0,14
G2199A	NCR	-	0,32	0,18	0,16	0,17	0,17	0,2	0,27
A2204G	NCR	-	0,02	0	0,16	0,01	0	0,02	0
A2206G	NCR	-	0,11	0,11	0,05	0,09	0,11	0,09	0,03
G2207A	NCR	-	1,39	1,96	1,12	1,48	1,34	1,37	1,37
G2207C	NCR	-	0,14	0	0,02	0,01	0	0,18	0
G2207T	NCR	-	0	0,03	0,13	0,01	0	0	0
C2211T	NCR	-	0	0,01	0,02	0	0	0,04	0,11
G2221A	NCR	-	1,02	1,01	8,44	23,68	0,65	0,7	18,18
T2234C	NCR	-	0,04	0,08	0,1	0	0,18	0,15	0,13
T2245C	NCR	-	0	0	0,02	0,01	0,1	0	0
C2257T	M	S3F	0	0,08	0,01	0,12	0	0	0,08
T2269C	M	I7T	0,04	0	0,01	0,01	0	0	0,1
A2297G	M	-	0,02	0,01	0	0,11	0,03	0,04	0
G2311A	M	G21E	0,02	0,03	0,01	0,02	0	0,1	0
C2315T	M	-	0,02	0,11	0,04	0,02	0	0,04	0,08
T2330C	M	-	0	0,1	0,01	0,01	0	0	0
G2349T	M	E34*	0,04	0	0	0,01	0	0	0,1
C2363T	M	-	0	0,03	0,01	0	0,02	0,02	0,1
T2366C	M	-	0,02	0,07	0	0,05	0,19	0,04	0
A2369G	M	-	0,02	0,03	0,04	0,08	0,05	0,14	0,05
G2373A	M	D42N	0	0,13	0,06	0,02	0	0,02	0
G2417A	M	-	0,04	0,01	0	0,03	0,02	0,02	0,15
A2423T	M	Q58H	0,14	0	0	0,01	0	0,02	0
A2429G	M	-	0,02	0,04	0	0,01	0,15	0,02	0,05
A2436G	M	K63E	0,08	0	0,06	0	0,05	0,08	0,23
C2441T	M	-	0	0,01	0,01	0,01	0,12	0,06	0
A2454G	M	K69E	0,06	0	0,03	0,01	0,13	0	0,15
G2508A	M	A87T	0,02	0,1	0,03	0,01	0,05	0,12	0,05
G2538A	M	G97R	0	0,03	0,05	0	0,05	0,1	0
A2540G	M	-	0,08	0,07	0,02	0,02	0,1	0,1	0,1
G2543A	M	M98I	0,1	0,03	0,08	0,04	0,1	0,18	0,05
C2561T	M	-	0	0,01	0,03	0,05	0,03	0,02	0,11
C2575T	M	A109V	0,09	0,09	0,22	0,06	0,13	0,06	0,16
G2582T	M	L111F	0,11	0,16	0,11	0,05	0,23	0,17	0,08
G2584T	M	G112V	0,02	0	0,06	0,11	0,1	0	0
T2588C	M	-	0,06	0,03	0,03	0,01	0,03	0,02	0,13
A2599G	M	K117R	0,08	0,04	0,13	0,02	0,05	0	0
C2605A	M	T119N	0	0,11	0,05	0,04	0	0	0
G2612A	M	-	0,04	0,11	0,02	0,04	0,02	0	0,05
T2616C	M	-	0	0	0,01	0,01	0	0,02	0,15
T2630G	M	-	0,07	0,06	0,02	0,07	0,08	0,07	0,15
C2634A	M	P129T	0	0,03	0,02	0,02	0,12	0,04	0,03
A2636G	M	-	0,23	0,01	0,09	0,04	0	0,12	0,08
C2645T	M	-	0,02	0,11	0,02	0,07	0,05	0,06	0
T2648C	M	-	0,05	0,06	0	0,05	0,11	0	0,06
C2654T	M	-	0,02	0,08	0,03	0,06	0,02	0,1	0,08
G2680T	M	R144M	0	0,01	0,02	0	0,03	0	0,11
T2696C	M	-	0,02	0,03	0,02	0,02	0,05	0	0,13
T2710C	M	V154A	0,02	0,01	0,02	0,02	0,05	0	0,11
C2730T	M	P161S	0,12	0	0	0,13	0	0,02	0
C2758T	M	T170M	0,06	0,01	0,02	0,05	0,05	0,1	0,03
G2759A	M	-	0,04	0,07	0,11	0,01	0,02	0,04	0
C2783T	M	-	0,04	0,04	0,06	0	0,05	0,12	0,1
G2798A	M	-	0	0,01	0,01	0,03	0,14	0,06	0,07
T2812C	M	M188T	0,02	0,12	0	0,01	0,07	0	0
G2820A	M	D191N	0	0,1	0,01	0	0,02	0	0,02
A2880G	M	I211V	0	0,01	0	0	0	0	0,12
A2893G	M	K215R	0,06	0,05	0,07	0,05	0,07	0,04	0,14
G2906A	M	-	0,11	0,01	0,06	0,01	0,02	0,06	0,02
C2918T	M	-	0,48	0,9	6,9	24,13	0,71	0,44	14,67
G2925A	M	G226S	0,55	0,94	6,79	24,2	0,77	0,49	14,48
T2932C	M	F228S	0,09	0,05	0,18	0,01	0	0	0
A2949G	NCR	-	0,52	0,87	6,97	24,64	0,72	0,44	14,59
T2954C	NCR	-	0,49	0,89	6,99	24,11	0,71	0,48	14,73
C2970T	NCR	-	0,04	0	0	0,02	0,02	0	0,15
T2975A	NCR	-	0,04	0,05	0,04	0,01	0,13	0,03	0,13
C2981T	NCR	-	0,07	0,05	0,08	0,02	0,06	0,05	0,12
C2988T	NCR	-	0,45	0,81	6,6	23,12	0,5	0,39	13,67
T2991C	NCR	-	0,02	0,05	0,03	0,11	0	0,02	0
G2999A	NCR	-	0,16	0	0,01	0,03	0,1	0,02	0,44
C3003T	NCR	-	0,47	0,85	6,57	23,25	0,46	0,36	12,74
G3006A	NCR	-	0,02	0,01	0,09	0,01	0,04	0,02	0,11
C3009A	NCR	-	0	0,11	0,01	0	0	0	0,04
T3023C	NCR	-	0	0	0,01	0,02	0,16	0,03	0,2
T3025C	NCR	-	0,07	0,05	0	0,02	0,02	0,04	0,12
T3026C	NCR	-	1,23	1,16	0,95	0,88	1,62	1,72	1,05
T3026G	NCR	-	0,02	0	0	0,01	0	0	0,16
C3029A	NCR	-	0,03	0	0,01	0,02	0	0,1	0,03
C3029T	NCR	-	0,05	0,03	0	0,1	0,06	0,16	0
T3030C	NCR	-	0,02	0,01	0,03	0,01	0,02	0,17	0,02
G3039A	NCR	-	0,22	0,16	0,13	0,18	0,06	0,14	0,1
A3040G	NCR	-	0,03	0,03	0,1	0,01	0,06	0,01	0,05
G3055T	NCR	-	0,06	0,03	0,03	0,03	0,11	0,07	0
A3068C	NCR	-	0,59	0,68	5,75	20,07	0,28	0,35	10,3
A3068G	NCR	-	0	0,13	0,05	0,08	0,09	0,11	0
C3069T	NCR	-	0,03	0,08	0,05	0	0,13	0,03	0
G3070T	NCR	-	0,59	0,68	5,63	19,88	0,31	0,33	10,28
C3071T	NCR	-	0,59	0,73	5,62	19,92	0,31	0,32	10,15
T3073A	NCR	-	0,58	0,71	5,58	20,12	0,3	0,31	10,24
C3076T	NCR	-	0,02	0,12	0,04	0,09	0,04	0,03	0,02
T3077C	NCR	-	0,57	0,75	5,67	20,47	0,35	0,33	10,32
C3100G	G	A8G	0,02	0	0	0	0	0	0,28
C3101T	G	-	0,66	0,81	6,34	22,08	0,46	0,32	11,29
T3104A	G	F9L	0,07	0,03	0,06	0,02	0,07	0,12	0,03
T3105G	G	L10V	0,1	0,01	0,04	0,01	0,09	0,01	0,08
T3113C	G	-	0,69	0,87	6,19	21,59	0,39	0,35	10,73
T3143C	G	-	0,03	0,02	0,02	0,02	0,13	0,11	0,02
A3146T	G	-	0	0,01	0	0,01	0,18	0,01	0
A3154G	G	Q26R	0,57	0,71	6,22	20,85	0,36	0,34	10,49
A3161G	G	-	0,32	0,06	0,02	2,81	0,39	0,01	0,2
C3164A	G	N29K	0,19	0,22	0,14	0,3	0,24	0,13	0,26
C3164T	G	-	0,01	0	0	0,02	0	0,04	0,18
A3170T	G	K31N	0,05	0,02	0,02	0	0,05	0,14	0,06
A3172T	G	N32I	0,08	0,03	0,06	0,02	0,06	0,17	0,1
C3177T	G	P34S	0,11	0,06	0,13	0,05	0,16	0,24	0,12
T3182C	G	-	0,54	0,83	6,05	20,02	0,36	0,37	10,45
C3197T	G	-	0,13	0,05	0,09	0,03	0,08	0,05	0,09
G3200A	G	-	0,08	0,09	0,07	0,02	0,12	0,02	0,04
A3215G	G	-	0,04	0	0,05	0,11	0,03	0	0,08
G3221A	G	W48*	0,04	0,03	0,01	0,03	0,12	0,03	0,04
A3242G	G	-	0,01	0,01	0,03	0,02	0	0,1	0
A3250G	G	Q58R	0	0	0,01	0,01	0,16	0	0
T3269C	G	-	0	0,01	0,01	0,11	0,02	0	0,03
A3273G	G	K66E	0	0,01	0	0,01	0,11	0,03	0
C3290A	G	D71E	0,03	0,01	0,01	0	0	0	0,13
C3290T	G	-	0	0,05	0,11	0,03	0,08	0,06	0,01
A3304G	G	H76R	0	0,05	0,05	0	0	0,1	0,01
C3311A	G	-	0,01	0,03	0	0	0,03	0,01	0,13
A3313G	G	K79R	0,14	0,1	0,12	0,05	0,1	0,23	0,08
T3344C	G	-	0,54	0,72	5,57	18,62	0,26	0,3	9,47
A3347G	G	-	0,05	0,05	0,03	0,01	0,11	0,04	0,04
A3351G	G	K92E	0,54	0,76	5,66	18,43	0,24	0,29	9,44
G3353A	G	-	0	0,02	0,01	0	0,01	0	0,11
T3365C	G	-	0,12	0,02	0,04	0,01	0,01	0,02	0,01
T3365G	G	H96Q	0,07	0	0	0	0,01	0,01	0,11
C3377T	G	-	0,55	0,13	0,34	0,11	0,49	0,44	0,91
G3390A	G	V105I	0	0	0,18	0,03	0,03	0,04	0,01
G3404A	G	-	0,11	0,02	0,02	0,1	0,11	0,1	0,07
A3416G	G	-	0,01	0,02	0,12	0,01	0,01	0,02	0,02
C3444A	G	P123T	0,03	0,07	0,05	0,02	0,04	0,04	0,11
G3448A	G	G124D	0,08	0,08	0,1	0,11	0,19	0,05	0,02
A3461G	G	-	0,03	0,02	0,03	0	0	0,1	0,06
C3478A	G	T134N	0,21	0,33	0,22	0,01	0,23	0,22	0,11
C3490A	G	A138D	0,19	0,04	0	0,03	0,17	0,01	0
C3490T	G	A138V	0,07	0,05	0,11	0,01	0,07	0,1	0,13
C3491T	G	-	0,55	0,65	4,96	17,19	0,29	0,3	7,91
T3499C	G	V141A	0,55	0,54	4,96	17,53	0,31	0,29	7,86
G3530T	G	-	0,51	0,47	5,02	17,13	0,33	0,31	7,65
A3581G	G	-	0,04	0,04	0,03	0,03	0,01	0,1	0,02
T3591G	G	Y172D	0,43	0,45	4,88	18,22	0,29	0,35	7,84
T3617C	G	-	0,48	0,53	4,94	18,52	0,32	0,42	8,1
A3620G	G	-	0,03	0,04	0,05	0,03	0,1	0,06	0,02
T3632C	G	-	0,51	0,52	4,91	18,73	0,29	0,38	8,16
A3639G	G	K188E	0,01	0	0,1	0,02	0	0,04	0,03
A3647G	G	-	0,15	0,08	0,03	0,07	0,09	0,05	0,24
T3656C	G	-	0,01	0,08	0,04	0,05	0,03	0,1	0,04
G3698A	G	-	0,33	0,02	0,01	0,01	0,1	0,13	0
G3698T	G	E207D	0,1	0,01	0	0,01	0,01	0,02	0,01
C3701T	G	-	0,09	0,06	0,03	0,13	0,11	0,09	0,16
G3705T	G	E210*	0,02	0	0,23	0	0	0,01	0,01
T3709C	G	L211P	0,89	0,25	0,13	0,03	0,3	0,28	0,02
C3716T	G	-	0,72	0,31	0,38	0,25	0,38	0,45	0,4
G3719A	G	-	0,49	0,73	5,47	18,9	0,3	0,36	7,32
C3740T	G	-	0,02	0,03	0,01	0,01	0,05	0,03	0,27
A3744G	G	S223G	0,12	0,01	0,02	0,01	0,04	0,03	0
A3748T	G	N224I	0,12	0,02	0,02	0,03	0,14	0,12	0,17
C3749T	G	-	0,04	0,09	0,13	0,03	0,06	0,14	0,17
T3753C	G	F226L	0,03	0,01	0,03	0,01	0,02	0,02	0,14
T3755G	G	F226L	0,31	0,12	0,16	0,02	0,21	0,29	0,25
T3759C	G	Y228H	0,06	0,08	0,02	0,02	0,09	0,04	0,1
G3762A	G	E229K	0,12	0,03	0,03	0,03	0,1	0,08	0,14
T3767A	G	-	0,03	0,02	0,03	0	0,12	0,01	0
G3768T	G	G231*	0,13	0,01	0,01	0	0,03	0	0,04
A3770G	G	-	0,02	0,06	0,01	0,02	0,05	0,05	0,1
G3772A	G	G232D	0,59	0,87	5,43	18,97	0,34	0,4	7,6
T3780C	G	C235R	0,06	0,11	0,13	0,07	0,12	0,1	0,17
G3781A	G	C235Y	0,18	0,11	0,12	0,1	0,13	0,18	0,08
A3785G	G	-	0,02	0,02	0,11	0,02	0,05	0,03	0,02
A3791G	G	-	0,6	0,88	5,51	18,75	0,34	0,37	7,43
T3792C	G	Y239H	0,02	0,04	0,08	0,03	0,01	0,06	0,22
G3800A	G	-	0,15	0,05	0,17	0,09	0,17	0,12	0,02
G3806A	G	W243*	0,04	0,18	0,02	0,02	0,01	0	0,03
A3813T	G	R246*	0,05	0,11	0,09	0,09	0,12	0,07	0,03
G3833T	G	W252C	0,14	0,19	0,01	0,15	0,06	0,1	0
C3836T	G	-	0,04	0,11	0,09	0,01	0,06	0,07	0,22
G3842A	G	M255I	0,02	0,04	0,03	0,06	0,1	0,04	0,07
T3845C	G	-	0,06	0,1	0,04	0,06	0,11	0,1	0,06
A3847G	G	D257G	0,02	0,02	0,03	0,02	0,01	0,11	0,02
A3849G	G	K258E	0,01	0,02	0,03	0,02	0,12	0,05	0,04
G3851A	G	-	0,09	0,02	0,03	0,2	0,03	0,09	0
T3856C	G	L260P	0,06	0,02	0,01	0,03	0,13	0,1	0,19
T3860G	G	F261L	0,09	0,05	0,24	0,02	0,01	0,04	0,03
G3864A	G	A263T	0,04	0,11	0,05	0,04	0,05	0,04	0,02
A3866C	G	-	0,04	0,02	0,01	0,11	0,02	0,01	0,01
G3867A	G	A264T	0,12	0,07	0,05	0,02	0,13	0,06	0,04
C3868T	G	A264V	0,07	0,06	0,1	0,02	0,04	0,05	0,02
T3878C	G	-	0,05	0,15	0,17	0,09	0,14	0,15	0,24
C3884T	G	-	0,07	0,09	0,05	0,13	0,06	0,13	0,08
A3887G	G	-	0,03	0,1	0,08	0,19	0,05	0,06	0,03
A3896G	G	-	0,03	0,11	0,03	0,05	0,02	0,1	0,01
A3900T	G	I275F	0,11	0,17	0,06	0,07	0,15	0,16	0,12
T3908C	G	-	0,05	0,06	0,11	0,03	0,07	0,04	0,06
T3912C	G	S279P	0,02	0,02	0,16	0,02	0,05	0,04	0,02
G3917A	G	-	0,05	0,06	0,1	0,04	0,02	0,01	0,03
A3918G	G	T281A	0,05	0,02	0,03	0,02	0	0,12	0
C3920A	G	-	0,01	0,16	0,02	0	0,03	0,01	0,02
A3932G	G	-	0,03	0,04	0,04	0,05	0,02	0,11	0,03
T3937C	G	L287P	0,04	0,04	0,04	0,12	0,05	0,05	0,02
A3938C	G	-	0,47	0,82	5	17,44	0,38	0,24	6,4
A3938G	G	-	0,08	0,04	0,01	0,07	0,03	0,13	0,03
A3943G	G	Q289R	0,08	0,04	0,28	0,17	0,04	0,05	0,09
G3944A	G	-	0,02	0,02	0,08	0,15	0,02	0,03	0,06
G3948A	G	V291I	0,14	0,23	0,16	0,17	0,11	0,11	0,11
A3954G	G	R293G	0,34	0,04	0,02	0,01	0,05	0,08	0,03
T3960C	G	-	0,1	0,08	0,02	0,02	0,09	0,1	0,09
G3962A	G	-	0,24	0,3	0,26	0,13	0,42	0,24	0,19
T3968C	G	-	0,18	0,04	0,07	0,06	0,04	0,11	0,09
C3978T	G	Q301*	0,08	0,03	0,03	0,06	0,11	0,06	0,05
A3980G	G	-	0,05	0,01	0,02	0,1	0	0,08	0,06
C3986T	G	-	0,02	0,02	0	0,05	0,03	0,04	0,11
A3995G	G	-	4,45	2,02	2,09	2,05	3,24	3,79	3,85
C3998A	G	-	0,23	0,15	0,12	0,17	0,21	0,25	0,27
A3999G	G	R308G	4,63	2,07	2,25	1,83	3,5	3,76	4,03
G4000A	G	R308K	0	0,01	0,19	0,06	0,01	0,01	0,02
G4002T	G	A309S	1,47	0,83	0,69	0,7	1,08	1,29	1,75
G4004A	G	-	0,05	0,09	0,05	0,02	0,15	0,04	0,01
T4010C	G	-	0,06	0,04	0,05	0,01	0,15	0,03	0,05
A4013C	G	-	0,31	0,66	4,37	15,8	0,32	0,23	5,37
A4013T	G	-	0,02	0,01	0,14	0,01	0,02	0,01	0,04
T4015C	G	I313T	0,01	0,02	0	0,04	0,02	0,01	0,23
T4019C	G	-	0,04	0,02	0,03	0,08	0,03	0,02	0,13
C4020T	G	P315S	0,01	0,09	0,06	0,06	0,04	0,11	0,08
A4022G	G	-	0,01	0,11	0,05	0,13	0,01	0,06	0,04
G4023A	G	V316M	0	0	0,04	0,13	0,05	0,05	0,04
T4028A	G	D317E	0,05	0	0,15	0,06	0,04	0,02	0,03
A4032G	G	S319G	0,08	0,11	0,09	0,01	0,07	0,06	0,05
T4035C	G	Y320H	0,04	0,03	0,02	0,11	0,03	0	0,01
A4036C	G	Y320S	0,09	0,13	0,15	0,04	0,03	0,08	0,05
C4038T	G	L321F	0,13	0,15	0,16	0,07	0,07	0,09	0,05
T4039C	G	L321P	0,06	0,14	0,11	0,09	0,04	0,08	0,04
T4040C	G	-	0,03	0,04	0,25	0,01	0,04	0,02	0,15
T4043C	G	-	0,04	0,05	0,04	0,19	0,03	0,03	0,04
T4046C	G	-	0,07	0,06	0,11	0,07	0,08	0,08	0,1
T4046A	G	-	0,06	0,19	0,09	0,03	0,02	0,07	0,03
A4047G	G	K324E	0,06	0,03	0,05	0,03	0,11	0,04	0
A4050G	G	N325D	0,03	0,01	0,05	0,16	0,02	0,02	0,01
C4052A	G	N325K	0,01	0,08	0,1	0,06	0,1	0,14	0,03
C4053T	G	P326S	0,15	0,05	0,12	0,06	0,05	0,02	0
C4061T	G	-	0,64	0,06	0,04	0,02	0,26	0,08	0,06
T4064C	G	-	0,05	0,07	0,02	0,03	0,11	0,07	0,17
T4067C	G	-	0,02	0,06	0,03	0,1	0	0,06	0,1
C4069T	G	A331V	0,24	0,55	3,49	13,65	0,23	0,26	4,75
T4070C	G	-	0,32	0,75	3,62	13,58	0,28	0,33	4,74
C4073T	G	-	0,29	0,74	3,67	13,97	0,21	0,29	4,93
A4084T	G	N336I	0	0,09	0	0,01	0,16	0,08	0
T4085C	G	-	0,01	0,01	0,06	0,02	0,06	0,14	0,02
T4088A	G	-	0,06	0,11	0,05	0,05	0,03	0,04	0,04
A4089G	G	T338A	0,07	0,07	0,11	0,05	0,08	0,09	0,08
C4090A	G	T338N	0,13	0,03	0,07	0,02	0,02	0,01	0,03
C4092T	G	-	0,11	0,02	0,04	0,02	0,01	0,1	0,07
T4093C	G	L339P	0,1	0,04	0,1	0,06	0,12	0,09	0,1
A4094G	G	-	0,14	0,14	0,12	0,12	0,21	0,31	0,1
A4094C	G	-	0	0	0	0,01	0,07	0,12	0
C4100T	G	-	0,03	0	0,07	0,02	0,01	0,14	0,04
T4101C	G	F342L	0,16	0,12	0,09	0,12	0,17	0,06	0,18
T4102C	G	F342S	0,05	0	0,02	0,04	0,03	0,1	0,05
G4104A	G	E343K	0,01	0,17	0,01	0,01	0,07	0,05	0,09
A4105G	G	E343G	0,05	0,06	0,1	0,04	0,13	0,05	0,04
A4114T	G	Y346F	0,06	0,1	0,04	0,09	0,07	0,07	0,22
A4114G	G	Y346C	0,02	0,07	0,14	0,05	0,05	0,1	0,09
T4117C	G	I347T	0,03	0,01	0,11	0	0,03	0,04	0,02
C4118A	G	-	0,07	0,05	0,06	0,03	0,05	0,11	0,02
A4119G	G	R348G	0,27	0,36	0,28	0,28	0,32	0,48	0,35
G4120C	G	R348T	0,05	0,05	0,06	0,01	0,11	0,04	0,03
G4122A	G	V349I	0,06	0,02	0,02	0,02	0,17	0,06	0,04
G4125A	G	D350N	0,1	0,02	0,03	0,06	0,06	0,06	0,09
A4126T	G	D350V	0,1	0,13	0,08	0,15	0,05	0,1	0,06
T4127C	G	-	0,01	0,04	0,15	0,02	0	0,01	0,04
T4130C	G	-	0,02	0,03	0,15	0,05	0,04	0,06	0,03
C4132A	G	A352D	0,07	0,03	0,02	0,16	0,01	0,04	0,03
T4133C	G	-	0,07	0,04	0,04	0,03	0,03	0,07	0,17
C4135T	G	A353V	0,13	0,05	0,09	0,02	0,05	0,09	0,05
T4136C	G	-	0,11	0,26	0,1	0,08	0,03	0,09	0,21
A4140G	G	I355V	0,02	0,02	0,04	0,11	0,08	0,05	0,16
C4142A	G	-	0,01	0,03	0,15	0,05	0,05	0,02	0,05
C4143T	G	L356F	0,04	0,05	0,04	0,03	0,05	0,11	0,05
A4148C	G	-	0,02	0,04	0,02	0,01	0,02	0,11	0,03
G4150A	G	R358K	0,04	0,15	0,05	0,01	0,05	0,03	0,01
A4151G	G	-	0,04	0,02	0,1	0,02	0,14	0,1	0,1
A4152T	G	M359L	0,09	0,08	0,1	0,01	0,12	0,16	0,11
A4152G	G	M359V	0,04	0,11	0,03	0,04	0,03	0,03	0,01
T4153C	G	M359T	0,1	0,03	0,03	0,03	0,03	0,01	0,04
T4156C	G	V360A	0,01	0,03	0,09	0,06	0,06	0,14	0,02
C4157T	G	-	0,12	0,17	0,25	0,11	0,21	0,26	0,13
C4157A	G	-	0,02	0,01	0,11	0,01	0	0,11	0,08
G4158A	G	G361R	0,17	0,23	0,15	0,09	0,17	0,21	0,09
G4163A	G	M362I	0,13	0,37	0,45	0,1	0,34	0,35	0,26
A4167G	G	S364G	0,05	0,02	0,05	0,03	0,06	0,02	0,17
G4168A	G	S364N	0,21	0,12	0,09	0,22	0,28	0,23	0,21
A4172G	G	-	0,05	0,11	0,11	0,02	0,08	0,09	0,06
A4173G	G	T366A	0,08	0,07	0,05	0,02	0,06	0,04	0,11
C4174T	G	T366I	0,48	0,3	0,2	0,21	0,54	0,53	0,36
T4175C	G	-	0,09	0,02	0,03	0,04	0,03	0,03	0,11
A4176G	G	T367A	0,02	0,13	0,06	0,01	0,16	0,04	0,03
C4178A	G	-	0,05	0,05	0,02	0,03	0,24	0,07	0,05
C4178T	G	-	0,08	0,02	0,11	0,08	0,08	0,21	0,16
A4189G	G	E371G	0,03	0,08	0,12	0,02	0,11	0,06	0,05
C4191T	G	-	0,04	0,05	0,04	0,03	0,01	0,12	0,03
G4197A	G	D374N	0,06	0,03	0,08	0,04	0,12	0,09	0,04
A4208T	G	-	0,34	0,55	3,07	10,32	0,21	0,21	3,8
C4209T	G	P378S	0,04	0,04	0,05	0,05	0,11	0,06	0,08
A4211G	G	-	0,08	0,03	0,03	0,02	0,07	0,11	0,02
T4214C	G	-	0,1	0,04	0,07	0,02	0,03	0,03	0,12
G4215A	G	E380K	0,03	0,06	0,06	0,1	0,04	0,03	0,06
A4216G	G	E380G	0,09	0,03	0,06	0,06	0,09	0,1	0,09
C4220T	G	-	0,03	0,09	0,05	0,14	0,08	0,06	0,08
T4222C	G	V382A	0,06	0,07	0,04	0,05	0,09	0,07	0,12
T4229C	G	-	0,04	0,14	0,09	0,25	0,05	0,06	0,03
G4231A	G	G385E	0,05	0,03	0,04	0,06	0,04	0,1	0,11
A4232G	G	-	0,09	0,1	0,14	0,1	0,14	0,14	0,1
C4235A	G	-	0,11	0,06	0,05	0,03	0,03	0,08	0,04
G4247T	G	-	0,02	0,11	0,05	0,02	0,06	0,04	0,02
G4247A	G	-	0,04	0,04	0,06	0,12	0,01	0,04	0,03
G4249A	G	R391K	0,06	0,11	0,11	0,06	0,07	0,12	0,07
A4251C	G	T392P	0,01	0,01	0,02	0,01	0,14	0,03	0,01
A4259G	G	-	0,13	0,09	0,08	0,06	0,08	0,12	0,12
T4265C	G	-	0,03	0,1	0,03	0,02	0,03	0,03	0,02
G4268A	G	-	0,02	0,11	0,01	0,02	0,03	0,02	0,01
T4271C	G	-	0,37	0,48	0,6	0,52	0,37	0,08	0,23
C4280T	G	-	0,32	0,59	3,28	10,23	0,24	0,21	3,87
A4289G	G	-	0,08	0,03	0,04	0,03	0,06	0,08	0,13
T4295A	G	-	0,06	0,06	0,11	0,02	0,03	0,09	0,02
T4295C	G	-	0,04	0,04	0,09	0,11	0,03	0,09	0,02
A4327G	G	K417R	0,05	0,07	0,06	0,1	0,06	0,05	0,07
G4328A	G	-	0,12	0,04	0,12	0,03	0,03	0,04	0,05
G4337A	G	-	0,02	0,01	0,2	0,03	0,05	0,02	0,11
A4343G	G	-	0,03	0,02	0,08	0,05	0,02	0,02	0,17
A4358C	G	Q427H	0,02	0,01	0,01	0,15	0	0	0,02
C4361T	G	-	0,05	0,11	0,06	0,15	0,06	0,03	0,07
T4364A	G	-	0	0,26	0	0	0,01	0,01	0,01
C4369T	G	S431L	0,1	0,02	0,03	0,11	0,03	0,03	0,05
G4370A	G	-	0,13	0,04	0,04	0,02	0,14	0,22	0,12
A4372G	G	Q432R	0,04	0,03	0,03	0,13	0,07	0,06	0,04
A4373G	G	-	0,02	0,01	0,02	0,02	0,01	0,01	0,11
T4379C	G	-	0,01	0,01	0,06	0,15	0	0,03	0,09
G4390A	G	S438N	0,01	0,14	0,01	0	0,04	0,02	0
G4390T	G	S438I	0,07	0,1	0,11	0,31	0,07	0,05	0,03
A4394G	G	-	0,04	0,02	0,1	0,05	0,01	0	0
T4397C	G	-	0,01	0	0,15	0,02	0,02	0,06	0,05
T4400C	G	-	0,04	0,02	0,05	0,07	0,02	0,13	0,01
G4401T	G	G442C	0,05	0,07	0,09	0,1	0,17	0,09	0,13
T4409C	G	-	0,05	0,11	0,02	0,1	0,05	0,05	0,17
T4409G	G	-	0	0,1	0	0	0	0,01	0,02
G4412T	G	-	0,02	0,04	0,11	0,01	0,02	0,07	0,04
C4413T	G	-	0,02	0,03	0,1	0,04	0,09	0,02	0,06
C4418T	G	-	0,04	0,08	0,04	0,09	0,02	0,12	0,04
A4421G	G	-	0,02	0,13	0,02	0,04	0	0,03	0,02
C4430A	G	-	0,05	0	0,03	0,03	0,05	0,05	0,18
G4431A	G	E452K	0,02	0,03	0	0,09	0,3	0,03	0,06
T4436C	G	-	0,11	0,06	0,03	0	0,05	0	0,03
T4436A	G	-	0,02	0	0,05	0,03	0,33	0,02	0,03
G4437A	G	V454I	0	0,14	0,05	0	0,02	0	0,06
A4439G	G	-	0,15	0,17	0,13	0,08	0	0,05	0,06
G4443A	G	G456S	0,08	0,11	0	0,03	0,04	0,02	0,03
T4445C	G	-	0	0,1	0,05	0,03	0,02	0,05	0,03
C4451A	G	F458L	0,02	0	0,02	0,07	0	0,11	0,05
C4451T	G	-	0,02	0	0,02	0	0,06	0,02	0,1
G4453A	G	S459N	0,04	0	0,05	0,02	0,12	0,04	0
G4456T	G	S460I	0	0,02	1,07	0,02	0,04	0,21	0,07
T4457C	G	-	0,06	0,05	0,29	0,07	0,04	0,02	0,02
G4459T	G	W461L	0	0	0,04	0,14	0	0,1	0
G4460A	G	W461*	0,02	0,05	0	0	0,18	0	0,05
A4461C	G	K462Q	0,13	0	0,02	0	0	0	0
A4461G	G	K462E	0,11	0	0,09	0,09	0,14	0,06	0,02
A4464G	G	S463G	0,04	0,18	0,09	0,09	0,12	0,14	0,12
G4465A	G	S463N	0,02	0,25	0,04	0,02	0,12	0	0,02
C4474A	G	A466D	0,11	0	0	0	0,02	0,02	0,09
C4474T	G	A466V	0	0,02	0,12	0,04	0,06	0,04	0,02
C4475T	G	-	0,05	0	0,02	0,1	0,07	0,1	0,02
C4477T	G	S467F	0,07	0,13	0,4	0,17	0,11	0,15	0,13
T4478C	G	-	0,14	0,26	0,12	0,14	0,07	0,11	0,02
T4482C	G	F469L	0,03	0,04	0,02	0,02	0,16	0,13	0,04
T4483C	G	F469S	0,08	0,12	0	0,04	0,07	0,05	0,02
C4484T	G	-	0,18	0,47	0,27	0,1	0,23	0,22	0,2
T4485C	G	F470L	0	0,16	0,08	0,06	0,02	0,16	0,02
T4485G	G	F470V	0,02	0	0,02	0	0	0,11	0
T4487C	G	-	0,02	0,02	0,04	0,15	0	0,04	0,08
A4488G	G	I471V	0	0,04	0,02	0,13	0,02	0	0,02
T4489C	G	I471T	0,02	0,06	0,04	0	0,05	0,04	0,12
A4493G	G	I472M	0,05	0,12	0	0,04	0	0,02	0
G4496A	G	-	0,11	0,08	0,04	0,2	0,23	0,07	0,07
T4498C	G	L474S	0,03	0,02	0,02	0,05	0,05	0,11	0,04
A4508G	G	-	0	0	0,05	0,07	0,11	0,02	0,04
A4511G	G	-	0,01	0	0,03	0,1	0,08	0,02	0
T4512C	G	F479L	0	0	0,07	0,15	0	0	0,02
G4518A	G	V481I	0,04	0,05	0,05	0,05	0,06	0,03	0,12
T4519C	G	V481A	0	0	0	0,13	0	0,03	0,03
T4520C	G	-	0,01	0,03	0,03	0	0,03	0,11	0,07
T4534C	G	I486T	0,05	0,03	0,05	0,11	0,04	0	0,03
T4540C	G	L488P	0,05	0,59	0,04	0	0,01	0,05	0,06
T4541C	G	-	0,05	0,14	0	0,07	0,01	0,01	0,03
C4544T	G	-	0	0,03	0,01	0	0,05	0,03	0,1
A4548C	G	K491Q	0	0	0	0,05	0,13	0,01	0
A4555G	G	K493R	0,07	0,14	0,03	0	0,03	0,01	0,04
A4560G	G	T495A	0,01	0,11	0,01	0,06	0,03	0,03	0
A4560C	G	T495P	0,01	0,03	0,01	0,16	0,01	0	0,06
C4562T	G	-	0,04	0,01	0,04	0,03	0,04	0,12	0,1
G4565A	G	-	0,02	0,06	0,19	0,08	0,05	0,05	0
A4569G	G	R498G	0,05	0,03	0,03	0,12	0,06	0,05	0,08
G4570A	G	R498K	0,02	0,07	0,34	0,01	0,15	0,04	0,01
C4572A	G	Q499K	0,01	0,62	0,01	0,01	0,04	0,02	0,07
A4583G	G	-	0,03	0,04	0,05	0,05	0,04	0,06	0,17
T4588A	G	I504K	0,01	0,25	0	0,04	0,04	0,02	0,01
A4597G	G	N507S	0,02	0,03	0,07	0,1	0,03	0,03	0,04
C4599A	G	-	0,05	0,1	0,08	0,02	0,11	0,06	0,01
T4603C	G	L509P	0,11	0,06	0,06	0	0,01	0,01	0
G4610A	G	-	0,04	0,11	0,17	0,05	0,01	0,02	0
A4612G	G	-	0,01	0,04	0,01	0,03	0,12	0,04	0,05
T4615C	NCR	-	0,12	0,07	0,04	0,1	0,17	0,11	0,05
A4618T	NCR	-	0	0,12	0	0	0	0	0
T4620C	NCR	-	0,01	0,04	0,12	0	0,03	0,05	0,04
C4622T	NCR	-	0,03	0,03	0,11	0,02	0	0,01	0,15
G4629C	NCR	-	0,01	0,34	0	0	0	0	0
A4631G	NCR	-	0,04	0,13	0,01	0,09	0,03	0,08	0,06
G4633A	NCR	-	0,53	0,61	0,65	0,44	0,52	0,82	0,62
A4634G	NCR	-	0,02	0,09	0,28	0,06	0,11	0,14	0,06
C4641A	NCR	-	0,31	0,22	0,21	0,21	0,21	0,22	0,15
T4642C	NCR	-	0,11	0,02	0,05	0,02	0,05	0,01	0,02
A4653G	NCR	-	0,05	0,13	0	0,03	0,03	0,03	0,11
C4654T	NCR	-	0,05	0,1	0,21	0,04	0,03	0,09	0,01
C4658T	NCR	-	0,05	0,04	0,04	0,13	0,12	0,07	0,05
G4659A	NCR	-	0,01	0,07	0,04	0,14	0,1	0,07	0,05
G4661T	NCR	-	0	0,02	0,01	0	0	0,12	0,01
C4663T	NCR	-	0,01	0,13	0,05	0,01	0,01	0,02	0
A4670T	NCR	-	0,09	0,07	0,12	0,08	0,13	0,11	0,06
T4707C	NCR	-	0,02	0,02	0,02	0	0,02	0,02	0,11
A4722G	NCR	-	0,02	0,02	0	0	0,01	0,11	0,04
T4750A	NCR	-	0,27	0,42	0,33	0,12	0,22	0,1	0,33
A4751T	NCR	-	0,02	0,04	0,11	0,07	0,05	0,06	0,05
A4752T	NCR	-	0,18	0,16	0,28	0,17	0,21	0,31	0,11
A4761G	NCR	-	0,1	0,11	0,06	0,09	0,07	0,09	0,07
C4791T	L	-	0,02	0,1	0,11	0,1	0,08	0,03	0,02
C4803T	L	-	0,08	0,02	0,13	0,04	0,07	0,03	0,02
G4804T	L	D9Y	0,01	0,03	0,05	0,12	0,01	0,02	0
G4831T	L	D18Y	0	0,13	0	0	0,02	0,01	0,02
C4860T	L	-	0,1	0,1	0,03	0,02	0,06	0,04	0,05
T4908C	L	-	0,01	0,03	0,01	0,01	0,1	0,02	0,02
C5015T	L	T79M	0	0,02	0,02	0,02	0,05	0,05	0,37
G5083A	L	D102N	0,01	0,02	0,01	0,11	0,04	0,01	0,02
A5108C	L	Y110S	0	0,13	0,1	0,11	0,08	0,01	0
C5187T	L	-	0,03	0,15	0,07	0,12	0,08	0,08	0,03
A5210T	L	K144M	0,12	0	0	0	0,03	0,11	0,03
G5216A	L	R146K	0,02	0,01	0,04	0,1	0,07	0,04	0,04
C5232T	L	-	0,01	0,04	0,35	0,01	0,03	0,02	0,03
T5251G	L	C158G	0	0,01	0,15	0	0	0	0,01
G5265T	L	L162F	0,06	0,05	0,16	0,09	0,08	0,08	0,08
T5288C	L	I170T	0,01	0	0,11	0,01	0,01	0,01	0,01
G5307A	L	-	0,01	0,1	0,02	0,01	0	0	0,02
G5326A	L	A183T	0,02	0,01	0	0,1	0,01	0,02	0,01
G5341A	L	G188S	0,02	0,05	0,06	0,16	0,01	0,09	0,03
C5369A	L	T197K	0,01	0,06	0	0,02	0,14	0,01	0,01
A5374G	L	I199V	0,01	0,1	0,01	0,02	0,05	0	0,03
T5469C	L	-	0,02	0,14	0,01	0,03	0,03	0,01	0,01
A5494G	L	I239V	0,01	0,01	0,03	0,11	0,03	0	0,02
A5530C	L	-	0,01	0,2	0,02	0,01	0,01	0	0,01
A5532G	L	-	0	0	0,11	0,02	0,07	0,01	0,01
A5533G	L	I252V	0,02	0,01	0,01	0,19	0,01	0,03	0,01
T5577C	L	-	0,01	0	0,06	0,04	0,07	0,12	0,03
A5616G	L	-	0,07	0,06	0,32	0,12	0,14	0,2	0,19
C5624T	L	S282F	0,08	0,06	0,04	0,14	0,06	0,05	0,1
T5645G	L	V289G	0,09	0,05	0,11	0,07	0,06	0,08	0,03
C5651T	L	P291L	1,24	0,76	1,27	0,21	1,08	0,37	0,85
A5691G	L	-	0,02	0,02	0,12	0,02	0	0,02	0,05
C5733G	L	I318M	0,1	0,06	0	0	0,14	0,05	0,06
G5755A	L	A326T	0,18	0,14	0,16	0,11	0,06	0,1	0,18
A5807G	L	K343R	0,02	0,01	0,13	0,05	0,02	0,02	0,01
A5886C	L	-	0,02	0,16	0,01	0,05	0,04	0,02	0,04
A5919G	L	-	0,01	0,11	0,03	0,02	0,04	0,02	0,02
A5943G	L	-	0,08	0,05	0,06	0,21	0,07	0,11	0,03
T5994C	L	-	0,02	0,02	0,12	0	0,02	0,01	0,01
T5997C	L	-	0,21	0,17	0,28	0,42	0,44	0,3	0,42
A6049G	L	S424G	0,03	0,07	0,12	0,11	0,05	0,1	0,02
G6050A	L	S424N	0,06	0,04	0,14	0,11	0,07	0,04	0,08
A6230G	L	N484S	0,02	0,02	0,13	0,02	0,02	0,01	0,04
T6270C	L	-	0,31	0,31	0,28	0,3	0,45	0,39	0,3
A6280C	L	T501P	0,02	0,14	0,33	0	0,02	0	0,04
T6306C	L	-	0,01	0	0,16	0	0,03	0,01	0,04
T6354C	L	-	0,02	0	0	0,07	0	0,01	0,11
G6369A	L	-	0,05	0,13	0,07	0,07	0,13	0,06	0,03
G6372A	L	-	4,51	3,64	3,5	6,92	4,18	0,94	3,75
A6382T	L	K535*	0,37	0,12	0,37	0,27	0,51	0,05	0,19
A6383G	L	K535R	0,18	0,05	0,03	0,01	0,11	0,01	0,11
C6405T	L	-	0,02	0,01	0,02	0,1	0,02	0,03	0,01
T6474C	L	-	0,01	0,02	0,01	0,12	0,01	0	0,03
T6480C	L	-	0,04	0,11	0	0,01	0,01	0,01	0,02
G6498A	L	-	0,01	0,02	0,03	0,01	0,04	0,11	0,03
A6524G	L	K582R	0,05	0,08	0,13	0,05	0,06	0,05	0,08
A6540G	L	-	0,02	0,03	0,01	0,1	0,01	0,01	0,01
G6545A	L	G589D	0,07	0,12	0,08	0,11	0,08	0,06	0,09
C6569G	L	A597G	0,01	0,01	0,11	0	0	0	0
T6585G	L	N602K	0	0	0	0,12	0,01	0	0,01
A6600G	L	-	0,02	0,17	0,01	0,01	0,02	0,01	0,04
A6728G	L	N650S	0,14	0,03	0,04	0,04	0,07	0,03	0,02
A6785G	L	Q669R	0,02	0,12	0,01	0	0,05	0,01	0,01
A6786G	L	-	0,02	0,01	0,02	0,13	0,04	0,01	0,02
T6793G	L	C672G	0,01	0,17	0,02	0	0	0	0,01
A6800C	L	Q674P	0	0,01	0	1,55	0	0	0
A6821G	L	E681G	0,17	0,02	0,01	0,02	0,36	0,03	0,05
A6828T	L	-	0,01	0,01	0,05	0,37	0,01	0,01	0,02
G6831A	L	-	0,13	0,14	0,07	0,12	0,1	0,06	0,1
A6869G	L	Q697R	0,02	0,02	0,2	0,01	0,02	0,03	0,02
A6888G	L	-	0	0,01	0,11	0,01	0,01	0,03	0,02
A6892C	L	T705P	0,01	0,01	0,01	0	0,11	0	0,01
A6903G	L	-	0,07	0,04	0,09	0,11	0,03	0,03	0,02
C6911T	L	A711V	0,02	0,04	0,11	0,03	0,02	0,02	0,01
A6914C	L	Q712P	0,19	0,01	0,13	0	0,07	0	0,21
A6922G	L	N715D	0,01	0,02	0,02	0,02	0,1	0,02	0,01
A6953G	L	K725R	0,02	0,01	0,13	0,01	0,02	0,01	0
G6962T	L	R728I	0,02	0	0,35	0,02	0	0,01	0,01
A6964G	L	N729D	0,02	0,07	0,08	0,14	0,04	0,01	0,01
G6981T	L	Q734H	0	0,13	0,02	0,01	0,01	0,01	0,02
A6992T	L	N738I	0,02	0,02	0,16	0	0	0	0,01
T7008G	L	N743K	0	0,01	0,14	0,01	0	0	0,01
A7015T	L	K746*	0	0,05	0,02	0,21	0,01	0,43	0,01
A7018G	L	I747V	0,01	0,02	0,01	0,26	0,01	0,01	0,01
T7060C	L	-	0,02	0,03	0,01	0,19	0,01	0,03	0,02
C7071T	L	-	0,04	0,04	0,05	0,02	0,13	0,06	0,08
A7086G	L	-	0,02	0,02	0,04	0	0,03	0,14	0
A7102T	L	N775Y	0,02	0,35	0,39	0,02	0	0	0
T7107C	L	-	0,1	0,01	0	0,03	0,02	0,01	0,03
T7123C	L	F782L	0,03	0,04	0	0,12	0,02	0,02	0,02
C7125T	L	-	0,07	0,06	0,04	0,12	0,02	0,02	0,03
A7148G	L	E790G	0,02	0,01	0,1	0,02	0,02	0,03	0,02
A7154G	L	K792R	0,03	0,05	0,23	0,03	0,03	0,03	0,01
C7188T	L	-	0,01	0,02	0,01	0,06	0,13	0,01	0,04
T7203C	L	-	0,08	0,02	0,13	0,03	0,04	0,04	0,06
T7206C	L	-	0,05	0,02	0,03	0,4	0,04	0,04	0,04
A7210G	L	I811V	0,01	0,04	0,03	0,09	0,11	0,02	0,01
T7211G	L	I811R	0	0	0,12	0,01	0	0,01	0
T7233C	L	-	0,01	0,02	0,01	0,02	0,11	0,02	0,02
T7236C	L	-	0,04	0,08	0,04	0,01	0,02	0,12	0,02
C7242T	L	-	0,09	0,01	0,03	0,13	0,06	0,14	0,03
A7245G	L	-	0,02	0,03	0,21	0,03	0	0,03	0,03
T7257C	L	-	0,06	0,09	0,12	0,06	0,05	0,04	0,06
A7262C	L	N828T	0,02	0,01	0,1	0,01	0,02	0,01	0,05
A7266G	L	-	0,04	0,01	0,03	0,13	0,02	0,01	0,04
A7271G	L	N831S	0	0,01	0,01	0,01	0	0,02	0,1
A7281G	L	I834M	0,26	0,09	0,04	0,06	0,06	0,1	0,01
A7283G	L	Q835R	0,04	0,05	0,02	0,34	0,02	0,02	0,04
T7291G	L	Y838D	0	0,96	0	0	0,01	0	0,01
C7301T	L	T841I	0,01	0,02	0,05	0,02	0,03	0,03	0,2
C7307T	L	A843V	0,02	0,21	0,11	0,01	0,02	0,03	0,04
A7311C	L	R844S	0	0,13	0	0,01	0	0	0,01
T7313C	L	L845P	0,04	0,31	0,28	0,03	0,01	0,02	0,01
C7314T	L	-	0,14	0,11	0,43	0,12	0,05	0,03	0,07
T7315C	L	-	0,04	0,2	0,17	0,14	0,04	0,01	0,02
T7315A	L	L846M	0,01	0,03	0,02	0,12	0,04	0	0,01
T7335C	L	-	0,09	0,01	0,01	0,11	0,01	0,04	0,03
T7338A	L	-	0	0	0,03	0,12	0,04	0,01	0,03
C7339T	L	L854F	0,01	0,01	0,01	0,39	0	0,02	0
T7344C	L	-	0,03	0,2	0,09	0,03	0,08	0,03	0,04
T7361A	L	V861D	0	0,17	0,01	0	0	0	0,01
T7362C	L	-	0,23	0,13	0,11	0,06	0,25	0,12	0,16
A7364T	L	Q862L	0	1,64	0,3	0,67	0	0	0
A7365G	L	-	0,45	0,16	0,13	0,28	0,19	0,08	0,55
T7368C	L	-	0	0,02	0	0,03	0,01	0,15	0,02
T7368A	L	D863E	0,05	0,19	0	0	0,08	0	0,09
C7376T	L	P866L	0,87	0,17	0,53	0,3	0,68	0,05	0,97
C7376A	L	P866Q	0	0,01	0,1	0,01	0,01	0,05	0,06
G7377A	L	-	0,04	0,22	0,06	0,02	0,08	0,06	0
T7381C	L	-	0,03	0,07	0,34	0,11	0,1	0,03	0
T7382A	L	L868*	0,14	0,01	0	0,04	0	0	0,05
C7384T	L	H869Y	0,12	0	0	0,04	0,03	0,02	0
T7389C	L	-	0,01	0,01	0	0	0,06	0,14	0,02
C7391A	L	S871Y	0	0	0	0	0,01	0,12	0,05
A7393G	L	T872A	0,09	0,03	0,01	0,02	0,21	0,01	0,27
T7395G	L	-	0,01	0,01	0,01	0,01	0	0,16	0
T7397C	L	F873S	0,13	0,22	0,51	0,12	0,09	0,06	0,02
A7400G	L	K874R	0,08	0	0,1	0,04	0,03	0,04	0,02
C7404T	L	-	0,02	0,09	0,21	0	0,05	0,02	0,15
G7405A	L	A876T	0,05	0,07	0,12	0,05	0,11	0,02	0,06
C7407T	L	-	0,03	0,11	0,12	0,02	0,03	0,03	0,02
A7408C	L	M877L	0	0	0	0,02	0	0,21	0
G7419A	L	-	0,02	0,21	0,53	0,05	0,03	0	0,02
G7420A	L	D881N	0,15	0,01	0	0,01	0,09	0,08	0,11
A7421G	L	D881G	0	0,01	0,05	0,01	0,1	0,03	0
C7423T	L	P882S	0,1	0,01	0,04	0,03	0,03	0,02	0,06
T7425C	L	-	0,03	0,01	0,02	0,01	0,12	0,06	0,06
T7426C	L	S883P	0,05	0,13	0	0,01	0,05	0,03	0
C7428T	L	-	0,05	0,01	0,02	0,01	0,02	0,05	0,11
A7429G	L	I884V	0	0,01	0	0,02	0,07	0,04	0,11
T7430A	L	I884N	0,03	0,03	0,02	0,04	0,02	0	0,13
G7432T	L	G885*	0,12	0,05	0,08	0,05	0,07	0,02	0,07
G7432A	L	G885R	0,05	0,4	0,02	0,06	0,04	0,02	0,01
G7433T	L	G885V	0,01	0,13	0	0,01	0,02	0,04	0
A7434G	L	-	0,08	0,16	0,08	0,07	0,08	0,12	0,1
G7435A	L	G886R	0,01	0,03	0,09	0,13	0,03	0,03	0,03
G7436T	L	G886V	0,03	0,12	0,01	0,02	0	0,03	0,01
A7437G	L	-	0,11	0,13	0,05	0,05	0,11	0,11	0,07
T7439C	L	V887A	0,02	0,02	0,12	0,02	0,05	0,01	0,08
G7440A	L	-	0,04	0,03	0	0,17	0,05	0,05	0,05
G7443A	L	-	0,16	0,06	0,08	0,04	0,23	0,06	0,1
G7444A	L	G889S	0,1	0,45	1,04	0,27	0,53	0,26	0,07
G7445A	L	G889D	0,19	0,12	0,11	0,17	0,18	0,1	0,12
G7445T	L	G889V	0,01	0,02	0,02	0,05	0,03	0,15	0,02
T7448G	L	M890R	0,01	0,01	0,11	0	0	0,01	0,01
G7449C	L	M890I	0	0	0	0,03	0	0,11	0,02
C7451A	L	S891Y	0	0,02	0,47	0,01	0,01	0,01	0,02
T7452C	L	-	0,01	0,04	0,05	0,05	0,03	0,04	0,13
T7454C	L	L892S	0,03	1,29	10,82	0,01	0,02	0,05	0,03
G7455T	L	L892F	0,05	0,03	0,03	0,07	0,06	0,12	0,02
G7455A	L	-	0,03	0,19	0,05	0,05	0,02	0,09	0,15
C7458T	L	-	0,1	2,58	3,54	0,19	0,06	0,14	0,02
A7459C	L	-	0,01	0,01	0,02	0,14	0,01	0,17	0,02
G7460T	L	R894M	0,03	0,03	0,03	0,12	0,03	0,2	0,03
T7462G	L	F895V	0,01	0,04	0,03	0,1	0,02	0,02	0,03
T7464C	L	-	0,07	0,03	0,04	0,02	0,01	0,16	0,08
T7470G	L	I897M	0,01	0,01	0,23	0	0	0,04	0,02
A7471G	L	R898G	0,13	0,04	0,05	0,02	0,08	0,02	0,02
C7475A	L	A899D	0,05	0,05	0,23	0,07	0,01	0,01	0,03
C7480A	L	P901T	0,01	0,01	0,02	0,03	0,11	0,03	0
A7482G	L	-	0,08	0,12	0,26	0,06	0,29	0,08	0,01
C7486T	L	P903S	0,05	0,02	0,02	0,01	0,11	0,01	0,02
C7488A	L	-	0,02	0,02	0,04	0,01	0,12	0,01	0,01
C7488T	L	-	0,06	0,06	0,04	0,13	0,12	0,07	0,05
G7489A	L	V904I	0,06	0,02	0,01	0,02	0,12	0,03	0,01
A7506G	L	-	0,02	0,06	0,17	0,02	0,03	0,02	0,05
T7526C	L	V916A	0,07	0,11	0,07	0,03	0,03	0,03	0,02
T7533C	L	-	0,04	0,04	0,07	0,03	0,12	0,06	0,08
G7535A	L	R919Q	0,05	0,09	0,04	0,12	0,02	0,07	0,02
A7536G	L	-	0,07	0,12	0,07	0,1	0,11	0,19	0,12
G7538A	L	S920N	0,07	0,08	0,06	0,17	0,05	0,01	0,04
A7553G	L	E925G	0,05	0,06	0,06	0,05	0,14	0,11	0,05
A7555G	L	M926V	0,02	0,05	0,14	0,03	0,05	0,05	0,05
C7562T	L	A928V	0,04	0,04	0,04	0,11	0,04	0,04	0,05
A7566G	L	-	0,02	0,03	0,13	0,05	0,06	0,1	0,04
T7569C	L	-	0,08	0,18	0,06	0,08	0,04	0,13	0,06
A7572G	L	-	0,08	0,07	0,07	0,13	0,06	0,05	0,05
A7574G	L	N932S	0,02	0,02	0,03	0,18	0,02	0,06	0,03
C7578T	L	-	0,17	0,05	0,17	0,07	0,08	0,05	0,09
G7579T	L	E934*	0,03	0,36	0,77	0,16	0,01	0,03	0,03
C7587T	L	-	0,05	0,03	0,04	0,05	0,1	0,06	0,03
C7594T	L	R939*	0,09	0,08	0,08	0,13	0,06	0,07	0,07
C7601A	L	T941N	0,11	0,04	0,03	0,01	0,09	0,03	0,01
A7604G	L	H942R	0,04	0,47	0,02	0,06	0,05	0,02	0,04
T7607C	L	I943T	0,03	0,02	0,02	0,03	0,11	0,09	0,02
T7607A	L	I943K	0,02	0,02	0,19	0,02	0,01	0,01	0,02
A7610G	L	D944G	0,04	0,11	0,05	0,05	0,02	0,04	0,04
C7611T	L	-	0,05	0,1	0,12	0,09	0,02	0,04	0,05
T7616A	L	L946Q	0,02	0,06	0,13	0,07	0	0,02	0
A7617G	L	-	0,06	0,13	0,13	0,08	0,06	0,08	0,05
T7619C	L	V947A	0,03	0,08	0,19	0,08	0,03	0,05	0,02
A7620G	L	-	0,06	0,03	0,1	0,12	0,05	0,04	0,04
G7621A	L	E948K	0,01	0,07	0,14	0,09	0,02	0,02	0,02
A7622T	L	E948V	0,01	0,06	0,12	0,07	0,02	0	0
A7623G	L	-	0,06	0,1	0,19	0,08	0,02	0,06	0,1
A7629G	L	-	0,06	0,29	0,47	0,14	0,08	0,07	0,04
A7629T	L	-	0,02	0,03	0,32	0,02	0,02	0,02	0,02
A7630C	L	T951P	0,04	0,2	0,38	0,08	0,05	0,02	0,02
C7631A	L	T951N	0,02	0,09	0,16	0,02	0,02	0,02	0,04
C7636A	L	L953M	0,04	0,06	0,1	0,03	0,04	0,02	0,04
C7636G	L	L953V	0,01	0,03	0,15	0,03	0,02	0,01	0,01
A7640G	L	N954S	0,06	0,16	0,05	0,05	0,03	0,04	0,03
C7641T	L	-	0,06	0,04	0,05	0,24	0,1	0,05	0,08
C7644A	L	-	0,03	0,03	0,11	0,04	0,04	0,02	0,02
C7644T	L	-	0,07	0,06	0,04	0,11	0,02	0,01	0,03
G7645T	L	A956S	0,1	0,03	0,04	0,03	0,05	0,02	0,02
T7649C	L	M957T	0,04	0,11	0,03	0,03	0,04	0,05	0
G7652A	L	G958E	0,05	0,07	0,11	0,06	0,02	0,04	0,04
C7661T	L	P961L	0,04	0,16	0,06	0,03	0,02	0,02	0,03
G7671A	L	-	0,04	0,11	0,03	0,05	0,04	0,03	0,01
T7672A	L	L965I	0,06	0,1	0,13	0,03	0,07	0,02	0,05
T7672C	L	-	0,02	0,04	0,03	0,13	0,01	0,07	0,02
T7673A	L	L965*	0,07	0,14	0,14	0,04	0,09	0,02	0,03
T7673G	L	L965*	0,02	0,15	0,2	0,01	0	0,01	0,01
T7673C	L	L965S	0,03	0,03	0,13	0,04	0,03	0,02	0,07
A7674T	L	L965F	0,03	0,1	0,14	0,07	0,01	0,02	0,02
G7677A	L	-	0,07	0,05	0,12	0,11	0,04	0,03	0,01
T7680C	L	-	0,04	0,04	0,06	0,1	0,03	0,03	0,11
G7684A	L	V969I	0,01	0,03	0,14	0,06	0,02	0,05	0,01
T7686C	L	-	0,05	0,1	0,13	0,02	0,06	0,04	0,01
T7686A	L	-	0,08	0,1	0,1	0,12	0,04	0,08	0,06
A7688G	L	K970R	0,03	0,02	0,08	0,12	0,04	0,04	0,02
A7689G	L	-	0,07	0,02	0,09	0,32	0,04	0,05	0,01
T7697C	L	L973S	0,07	0,03	0,02	0,11	0,01	0,04	0,01
C7701T	L	-	0,11	0,1	0,06	0,13	0,05	0,1	0,2
G7702A	L	E975K	0,04	0,08	0,07	0,14	0,08	0,02	0,06
A7713G	L	-	0,06	0,12	0,04	0,04	0,07	0,03	0,01
C7715A	L	T979N	0,1	0,13	0,11	0,12	0,1	0,1	0,05
A7717G	L	I980V	0,13	0,05	0,03	0,04	0,02	0,01	0,03
C7719T	L	-	0,07	0,42	0,03	0,05	0,01	0,01	0,05
G7722A	L	-	0,02	0,1	0,1	0,06	0,1	0,05	0,03
G7728A	L	-	0,03	0,04	0,01	0,62	0,07	0,02	0,04
G7729A	L	V984M	1,75	1,57	1,47	1,17	2,2	2,63	1,74
T7730C	L	V984A	0,05	0,09	0,11	0,03	0	0,04	0,02
T7734A	L	-	0,06	0,17	0,07	0,03	0,09	0,11	0,02
T7734C	L	-	0,04	0,1	0,04	0,03	0,02	0,02	0,02
A7735G	L	K986E	0,05	0,29	0,48	0,2	0,06	0	0,09
G7737A	L	-	0,13	0,13	0,08	0,1	0,06	0,04	0,02
A7739C	L	D987A	0	0,21	0,01	0	0	0,02	0
C7746T	L	-	0,04	0,03	0,02	0,07	0,02	0,03	0,18
T7750A	L	Y991N	0,03	0,03	0,01	0,03	0,14	0,02	0,06
T7753C	L	-	0,03	0,11	0,03	0,05	0,06	0,02	0
T7756C	L	Y993H	0,05	0,06	0,03	0,06	0,02	0,14	0,02
T7756A	L	Y993N	0,07	0,14	0,12	0,02	0,1	0,06	0,1
C7759T	L	H994Y	0,07	0,05	0,12	0,02	0,1	0,03	0,02
T7761C	L	-	0,02	0,06	0,02	0,1	0,06	0,03	0,02
G7767T	L	E996D	0,05	0,11	0,09	0,02	0	0,01	0,02
A7769G	L	D997G	0,02	0,11	0,01	0,06	0	0,03	0,02
G7772A	L	R998Q	0,11	0,02	0,05	0,1	0,05	0,06	0,11
G7773A	L	-	0,02	0,05	0,09	0,05	0,11	0,04	0,05
T7775C	L	L999P	0,02	0,12	0,02	0,05	0,07	0	0,04
A7779G	L	-	0,08	0,05	0,01	0,02	0,1	0	0,03
A7780C	L	S1001R	0	0	0,01	0,39	0,02	0	0
A7798G	L	N1007D	0,05	0,02	0,16	0,05	0	0,05	0,02
T7805G	L	L1009R	0,02	0,02	0	0,15	0	0	0
C7809T	L	-	0,08	0,09	0,09	0,08	0,03	0,12	0,02
T7812C	L	-	0,07	0,09	0,1	0,09	0,03	0,05	0,04
T7818C	L	-	0,04	0,16	0,06	0,04	0,01	0,03	0,04
T7834G	L	S1019A	0,02	0,08	0,37	0,07	0,01	0,02	0
C7841T	L	T1021I	0,09	0,2	0,06	0,14	0,05	0,14	0,11
C7841A	L	T1021N	0,08	0,68	0,01	0,05	0,04	0,03	0,01
T7842C	L	-	0,06	0,09	0,03	0,14	0,07	0,01	0,13
T7843C	L	F1022L	0,03	0,06	0,12	0,05	0	0,02	0
T7844G	L	F1022C	0,01	0,03	0	0,01	0,14	0,01	0
T7845C	L	-	0,01	0,02	0,01	0,03	0,17	0,02	0
G7848T	L	L1023F	0,08	0,09	0,07	0,07	0,1	0,06	0,06
G7850A	L	G1024E	0,08	0,12	0,03	0,06	0,05	0,03	0,04
A7851G	L	-	0,08	0,11	0,03	0,13	0,03	0,08	0,04
G7852A	L	V1025I	0,05	0,08	0,04	0,05	0,13	0,07	0,1
C7854T	L	-	0,06	0,13	0,16	0,07	0,01	0,07	0,06
G7855A	L	A1026T	0,18	0,27	0,16	0,2	0,08	0,17	0,08
G7858A	L	D1027N	0,01	0,03	0,04	0,02	0,13	0,07	0,02
G7858T	L	D1027Y	0,03	0,51	0,02	0,02	0	0,06	0,02
C7860T	L	-	0,08	0,06	0,06	0,06	0,06	0,02	0,15
T7874A	L	L1032Q	0,01	0,01	0,12	0,04	0	0,02	0,02
T7876G	L	F1033V	0,01	0,13	0	0	0	0	0
C7879A	L	Q1034K	0,12	0,04	0,04	0,04	0,02	0,05	0,04
C7879T	L	Q1034*	0,04	0,04	0,11	0,03	0,05	0,07	0,08
A7883G	L	N1035S	0,01	0,39	0,03	0,03	0,02	0,04	0,02
A7894G	L	I1039V	0,04	0,12	0,03	0,03	0,02	0,05	0,06
C7897T	L	R1040W	0,04	0,11	0,02	0,03	0,04	0,03	0,04
G7898A	L	R1040Q	0,08	0,06	0,04	0,14	0,03	0,05	0,1
A7910G	L	K1044R	0,08	0,02	0,03	0,08	0,12	0,01	0,03
A7910C	L	K1044T	0,02	0	0	0,11	0	0,01	0
A7916G	L	K1046R	0,2	0,09	0,05	0,14	0,12	0,15	0,11
G7917A	L	-	0,07	0,06	0,14	0,02	0,01	0,03	0,02
G7927A	L	E1050K	0,03	0,07	0,03	0,03	0,11	0,06	0,04
T7944C	L	-	0,1	0,11	0,02	0,23	0,02	0,03	0,06
G7945C	L	V1056L	0,04	0,02	0,01	0,15	0	0	0
G7947T	L	-	0,05	0,03	0,03	0,17	0	0,01	0,01
G7949A	L	R1057K	0,06	0,05	0,14	0,23	0,07	0,02	0,03
G7957A	L	V1060I	0,01	0,01	0,04	0,02	0,04	0,03	0,21
T7960C	L	S1061P	0,06	0,03	0,01	0,23	0,03	0,01	0,01
T7965C	L	-	0,02	0,07	0,02	0,04	0,05	0,11	0,05
T7966C	L	-	0,06	0,02	0,02	23,73	0,05	0,03	0,03
A7969G	L	T1064A	0,02	0,14	0,04	0,04	0,04	0,11	0,06
A7973G	L	H1065R	0,04	0,06	0,01	0,22	0,02	0,02	0
T7974G	L	H1065Q	0,01	0	0,01	0,16	0,03	0,01	0
T7976C	L	L1066S	0,01	0,17	0,01	0,02	0,02	0,02	0,02
A7977G	L	-	0,03	0,04	0,03	0,12	0,04	0,02	0,04
G7980A	L	-	0,04	0,08	0,3	0,05	0,07	0,06	0,09
T7986C	L	-	0,01	0,16	0,01	0,03	0,09	0,01	0,02
G7994A	L	R1072K	0,01	0,02	0,13	0,04	0,05	0,01	0,02
G7997A	L	R1073K	0,04	0,22	0,02	0,04	0,04	0,01	0,04
G7999A	L	G1074R	0,03	0,01	0,12	0,14	0,04	0,05	0,01
A8004C	L	-	0,02	0,4	0,01	0,02	0	0,01	0
G8006A	L	C1076Y	0,02	0,01	0,02	0,03	0,04	0,12	0,04
A8008G	L	K1077E	0,03	0,1	0,01	0,03	0,02	0,05	0,05
A8011G	L	M1078V	0,03	0,14	0,06	0,03	0,02	0	0,01
A8046G	L	-	0,01	0,05	0,1	0,04	0	0,03	0,06
T8059G	L	W1094G	0,01	0,02	0,02	0,26	0,01	0	0,01
C8065T	L	R1096C	0,03	0,11	0,07	0,03	0,02	0,05	0,03
G8066A	L	R1096H	0,04	0,14	0,02	0,06	0,06	0,03	0,04
A8068G	L	T1097A	0,11	0,01	0,04	0,05	0,05	0,03	0,01
A8068C	L	T1097P	0,01	0	0,01	0,14	0,01	0,01	0,01
A8070G	L	-	0	0,13	0,02	0,03	0,02	0,04	0,01
A8074G	L	I1099V	0,03	0,15	0,16	0,12	0,02	0,05	0,02
T8076C	L	-	0,02	0,16	0,18	0,17	0,04	0,11	0,06
G8077C	L	G1100R	0,03	0,14	0,14	0,1	0,02	0,05	0,02
G8078C	L	G1100A	0,02	0,14	0,15	0,11	0,02	0,06	0,02
G8079A	L	-	0,07	0,16	0,19	0,17	0,09	0,07	0,08
C8081T	L	T1101I	0,03	0,16	0,2	0,18	0,07	0,08	0,02
C8090G	L	P1104R	0,02	0,03	0	0,25	0,01	0	0
A8097T	L	-	0,01	0,02	0	0,12	0,02	0,01	0,01
T8099A	L	L1107*	0,01	0,01	0	0,12	0,01	0	0
A8124G	L	-	0,03	0,2	0,01	0,03	0,02	0,04	0,01
A8125G	L	K1116E	0,03	0,14	0,02	0,03	0,01	0,01	0,04
A8127G	L	-	0,08	0,19	0,19	0,14	0,06	0,06	0,04
T8133C	L	-	0,01	0,09	0,03	0,17	0,05	0,09	0,06
C8141T	L	A1121V	0,02	0,03	0,1	0,04	0,01	0,05	0,04
T8175C	L	-	22,37	10,08	12,07	10,6	18,16	18,94	19
G8176A	L	V1133M	0,04	0,02	0,04	0,12	0,02	0,03	0,02
C8190T	L	-	0,04	0,02	0,02	0,15	0,03	0,11	0,03
G8191T	L	G1138W	0,02	0,2	0,04	0,02	0,01	0,02	0
A8198T	L	H1140L	0,07	0,29	0,35	0,38	0,01	0,09	0
T8199A	L	H1140Q	0,01	0,07	0,13	0,18	0	0,04	0
G8203C	L	V1142L	0	0,4	0,02	0,01	0,01	0,01	0
T8204A	L	V1142D	0	0,14	0,03	0	0,01	0,01	0
T8208C	L	-	0,02	0,12	0,02	0	0	0,02	0,02
C8215T	L	R1146W	0,05	0,03	0,02	0,15	0,05	0,02	0,03
G8217A	L	-	0	0,12	0,07	0,01	0,03	0,07	0,02
G8218A	L	G1147R	0,01	0,13	0,13	0,12	0	0,02	0,05
G8219A	L	G1147E	0,04	0,11	0,25	0,09	0,03	0,03	0,05
A8220T	L	-	0,01	0,22	0,28	0,04	0,01	0,01	0,02
G8230T	L	A1151S	0	0,13	0,04	0	0,01	0,03	0
T8242A	L	S1155T	0,01	0,02	0,1	0,01	0,01	0,01	0
A8245G	L	K1156E	0,01	0,15	0,01	0	0,02	0,02	0
C8272T	L	Q1165*	0,05	0,05	0,12	0,15	0,06	0,07	0,07
A8288C	L	E1170A	0	0	0	0,13	0,01	0	0
A8293G	L	K1172E	0,02	0,24	0,04	0,03	0	0,02	0
T8307C	L	-	0,02	0,01	0,05	0	0,32	0,01	0,04
A8311G	L	R1178G	0,04	0,19	0,02	0,03	0,05	0,03	0,03
A8319C	L	-	0,04	0,03	0,03	0,08	0,06	0,13	0,07
C8320T	L	R1181C	0,01	0,01	0,03	0,21	0,01	0,01	0,03
C8323A	L	L1182I	0	0	8,05	0,02	0,01	0,02	0
T8325C	L	-	0	0,14	0,01	0	0,01	0,01	0,01
T8331C	L	-	0,01	0,06	0,17	0	0	0,01	0,01
C8337T	L	-	0	0	0,17	0	0,01	0,02	0
G8343T	L	W1188C	0,24	0,11	0,07	0,1	0,17	0,15	0,19
T8349A	L	-	0,03	0	0,43	0	0,02	0,02	0
A8352C	L	E1191D	0,16	0,17	0,16	0,17	0,25	0,15	0,14
T8361C	L	-	0	0,08	0,11	0,01	0,04	0,03	0,02
A8364G	L	-	0,05	0,03	0,12	0	0,06	0,04	0,02
T8366C	L	L1196P	0,01	0,04	0,26	0,01	0,01	0,03	0,02
A8370G	L	-	0,02	0,03	0,01	0,11	0,02	0,03	0
C8384T	L	S1202F	0,01	0,18	0,1	0,07	0,04	0,03	0,02
A8386G	L	N1203D	0,01	0,01	0,15	0	0	0,01	0,01
C8388G	L	N1203K	0	0,15	0,11	0,08	0	0	0
A8393C	L	H1205P	0	0,15	0,11	0,09	0,01	0,01	0,01
T8397C	L	-	0,02	0	0,02	0,22	0,04	0,03	0,02
A8401G	L	T1208A	0,01	0,16	0,02	0	0	0,02	0
G8415A	L	W1212*	0,02	0,12	0,02	0	0,01	0	0,02
C8468T	L	S1230L	0,04	0,1	0,05	0,03	0,03	0,05	0,02
A8472G	L	-	0	0,01	0,05	0,26	0,02	0,01	0,02
C8484T	L	-	0,03	0	0,16	0,05	0,03	0,03	0,05
T8495C	L	F1239S	0,01	0	0,27	0,02	0	0	0,02
C8510A	L	T1244N	0,02	0	1,52	0	0	0,01	0
C8523G	L	-	0	0,01	0	0,18	0,01	0	0
A8536C	L	T1253P	0	0,16	0,09	0,05	0	0,01	0
A8539T	L	T1254S	0	0,21	0,13	0,05	0,02	0	0
C8540A	L	T1254K	0,01	0,17	0,08	0,03	0,02	0	0,01
A8543G	L	D1255G	0,01	0,1	0	0,02	0,02	0,02	0
A8545T	L	T1256S	0,02	0,14	0,02	0	0,02	0	0,02
C8547A	L	-	0,02	0,15	0,03	0,02	0,01	0	0
C8566G	L	Q1263E	0,35	0,39	0,25	0,31	0,32	0,18	0,17
C8577A	L	D1266E	0,01	0,01	0,03	0,12	0,07	0	0
T8578C	L	F1267L	0,03	0,04	0,11	0,02	0,02	0,03	0,05
A8583G	L	-	0,01	0,16	0,01	0,02	0,02	0,04	0,01
C8587T	L	Q1270*	0,01	0	0,1	0,03	0,01	0,03	0,03
C8599A	L	L1274I	0,01	0,01	0,22	0	0	0	0
A8609G	L	Q1277R	0,02	0,01	0,05	0,12	0,01	0,01	0,04
A8614G	L	T1279A	0,03	0	0,41	0	0,03	0,01	0,05
A8617G	L	T1280A	0,01	0,11	0	0,03	0,02	0,02	0
A8629G	L	R1284G	0,01	0,14	0,01	0,01	0	0,01	0
G8648A	L	S1290N	0,01	0,03	0,27	0,03	0,02	0,02	0,01
A8660C	L	H1294P	0	0,03	0,02	0,21	0,01	0	0,01
G8671A	L	A1298T	0,01	0,01	0	0,02	0,02	0,17	0
T8680C	L	S1301P	0,01	0	0	0,15	0,01	0,08	0,02
C8682T	L	-	0,02	0,11	0	0	0	0,06	0,01
T8683C	L	C1302R	0	0	0,02	0,28	0	0,01	0,01
T8685C	L	-	0,02	0,28	0,19	0,15	0,03	0,02	0
G8688A	L	-	0,01	0,31	0,21	0,21	0,05	0,02	0,02
A8722G	L	M1315V	0,01	0,03	0,22	0,02	0,01	0,01	0,01
A8739G	L	-	0,03	0,12	0,04	0	0,02	0,01	0,01
C8747T	L	S1323F	0,01	0,13	0	0	0,02	0,01	0
C8748T	L	-	0,01	0,03	0	0,14	0	0,02	0,01
T8756A	L	L1326Q	0	0	0,12	0	0	0	0
G8773A	L	G1332R	0,01	0,35	0	0,03	0,01	0,02	0,01
G8784A	L	-	0,02	0,02	0,04	0,02	0,03	0,06	0,12
G8786A	L	W1336*	0	0,11	0,01	0	0,02	0,02	0,01
T8816A	L	L1346*	0,01	0,06	0,16	0,2	0,01	0,01	0
A8841C	L	-	0,01	0,12	0,09	0,04	0	0,02	0,02
A8858G	L	Y1360C	0,01	0,15	0	0,02	0,01	0,01	0,01
C8900T	L	A1374V	0,01	0,07	0,04	0,11	0,04	0,08	0,06
C8922T	L	-	0,06	0,07	0,06	0	0,11	0,05	0,09
T8943C	L	-	0,02	0,02	0,03	0,19	0	0,01	0
T9016A	L	C1413S	0	0,16	0,03	0,02	0,01	0,01	0,01
T9102G	L	D1441E	0,01	0	0	0,14	0,02	0,01	0,02
C9121T	L	P1448S	0,01	0,1	0,03	0,02	0,01	0,01	0,02
A9144C	L	-	0,3	0,02	0,03	0,02	0,1	0,12	0,11
A9182G	L	K1468R	0,03	0,03	0,01	0,31	0,02	0,03	0,03
T9237C	L	-	0,17	0,15	0,03	0,07	0,06	0,07	0,04
T9258A	L	-	0,01	0	0	0,11	0	0,01	0,01
C9279T	L	-	0,01	0,02	0	0,1	0,01	0,02	0,02
C9286T	L	H1503Y	0,01	0,1	0	0,02	0,02	0,02	0,02
C9324T	L	-	0,02	0,02	0,01	0,02	0,06	0,11	0,04
C9330A	L	D1517E	0	0,23	0	0	0,01	0	0
C9345T	L	-	0,01	0,02	0,13	0	0,02	0,01	0,01
C9353T	L	S1525F	0,03	0,12	0	0,02	0,02	0	0,02
A9358C	L	T1527P	0,05	0	0,13	0,04	0,08	0,11	0,08
G9394A	L	G1539R	0,03	0,22	0,03	0,03	0,01	0,01	0,05
G9424A	L	A1549T	0,05	0,03	0,09	0,05	0,07	0,02	0,12
G9452A	L	G1558E	0,01	0	0,03	0,1	0	0,02	0
A9455G	L	E1559G	0,01	0	0,01	0,1	0,04	0,03	0,05
G9457A	L	G1560R	0,01	0,02	0,01	0,02	0,14	0,01	0,04
G9458A	L	G1560E	0,07	0,04	0,01	0,12	0,03	0,03	0,01
A9469G	L	I1564V	0	0,14	0,01	0	0,02	0,03	0,02
G9538A	L	G1587R	0,03	0,16	0,01	0,05	0,02	0,03	0,01
C9673A	L	Q1632K	0,05	0,15	0,05	0,03	0,04	0,05	0,02
A9677C	L	N1633T	0,02	0,11	0	0	0,01	0	0,01
A9694G	L	I1639V	0,01	1,29	0,03	0,02	0,02	0,06	0,11
G9704A	L	G1642D	0,12	0,06	0,07	0,05	0,1	0,1	0,08
A9711T	L	L1644F	0,01	0,59	0	0,02	0	0,02	0,01
C9736T	L	R1653W	0,02	0	0,01	0,82	0	0,02	0,02
A9742T	L	I1655L	0,03	0,02	0,04	0	0,01	0,01	0,11
G9788A	L	G1670E	0,01	0,11	0,03	0	0,01	0,02	0,01
G9790T	L	D1671Y	0,01	0	0,15	0	0	0	0
T9862C	L	-	0,05	0	0,03	0,02	0,2	0,06	0,01
T9912C	L	-	0,01	0,31	0,01	0	0,02	0	0
G9913A	L	A1712T	0,02	0,02	0,11	0,04	0,03	0,02	0,01
A9930G	L	-	0,01	0,39	0	0,02	0,06	0,02	0,02
A9938G	L	K1720R	0,01	0,02	0,02	0,11	0	0,01	0,01
A9951G	L	-	0,02	0,02	0,01	0,11	0,02	0,02	0,03
A10026G	L	-	0,04	0,05	0,06	0,12	0,06	0,06	0,06
G10076A	L	R1766Q	0,04	0,15	0,01	0,03	0,03	0,04	0,07
A10098G	L	-	4,77	1,85	2,67	2,19	1,98	2,6	2,28
C10106G	L	T1776R	0,01	0,03	0,13	0	0	0,01	0,01
G10107A	L	-	0,05	0,02	0,04	0,04	0,11	0,07	0,09
G10111A	L	V1778I	0,03	0,08	0,04	0,13	0,04	0,03	0,07
C10129T	L	R1784W	0,02	0,2	0,02	0,03	0,01	0,04	0,04
G10130A	L	R1784Q	0,02	0,03	0,12	0,04	0,05	0,03	0,04
C10144T	L	Q1789*	0,06	0,05	0,03	0,15	0,05	0,03	0,1
G10186A	L	E1803K	0,01	0,12	0	0,05	0,03	0,04	0,03
C10191T	L	-	0,02	0,13	0,08	0,07	0,01	0,04	0,02
G10272A	L	-	0,04	0	0,03	0,05	0,06	0,12	0,04
T10275C	L	-	0,03	0,01	0,05	0,16	0,03	0,01	0,06
A10294G	L	K1839E	0,05	0,06	0,03	0,36	0,01	0,02	0,01
C10314T	L	-	0,02	0,1	0,02	0,04	0,07	0,03	0,03
C10329T	L	-	0,04	0,1	0,01	0,09	0,06	0,04	0,05
A10350G	L	-	0,02	0,12	0,06	0,04	0,03	0,03	0,04
A10361G	L	N1861S	0,01	0	0,16	0,04	0,05	0,04	0,02
G10365A	L	-	0	0,02	0,12	0,01	0,02	0,01	0
A10432G	L	T1885A	0	0,02	0,1	0	0,01	0,01	0,04
T10439G	L	I1887S	0,02	0	0,39	0	0	0	0
T10466G	L	F1896C	0	0	0,02	0,52	0,01	0,01	0,01
T10484C	L	M1902T	0,02	0,27	0,02	0,05	0,01	0,02	0,01
T10496C	L	F1906S	0,02	0,14	0,04	0,03	0,05	0,01	0
G10509A	L	-	0,04	0,03	0,01	0	0,12	0,06	0,01
T10518C	L	-	0,02	0,06	0	0,05	0,11	0,05	0,05
T10569A	L	-	0,01	0,01	0,18	0	0,01	0	0,01
C10586T	L	A1936V	0,1	0,14	0,06	0,14	0,07	0,04	0,12
T10590C	L	-	0,01	0	0,02	0	0,12	0,01	0,02
A10656G	L	-	0,01	0,06	0,01	0,14	0,01	0,02	0,05
C10661T	L	A1961V	0,05	0,03	0,01	0	0,03	0,03	0,1
A10662T	L	-	0,01	0,01	0,01	0,2	0	0	0,01
C10677T	L	-	0,02	0,03	0,05	0,12	0,08	0,03	0,04
G10704A	L	-	0,05	0,02	0,11	0,03	0,06	0,03	0,05
G10710A	L	-	0,07	0	0,01	0,03	0,06	0,03	0,12
A10718T	L	K1980I	0,04	0	0	0,02	0,11	0	0,01
A10718G	L	K1980R	0,04	0	0,02	0,02	0,16	0,01	0,03
C10727T	L	P1983L	0,02	0,02	0,11	0	0,05	0,07	0,02
G10740A	L	-	0,01	0	0,03	0,11	0,01	0,05	0,02
A10746G	L	-	0,04	0,12	0,06	0,02	0,12	0,04	0,08
G10758A	L	-	0,03	0,06	0,01	0,04	0,12	0,03	0,1
C10767T	L	-	0,03	0,17	0,07	0	0,09	0,05	0,03
T10777A	L	W2000R	0,01	0	0,02	0,12	0,03	0,05	0
T10785C	L	-	0,05	0	0,02	0,11	0,08	0,02	0,03
G10786A	L	V2003I	0,04	0,19	0,27	0,02	0,06	0,02	0,02
C10790T	L	S2004L	0,07	0,05	0,05	0	0,02	0,17	0,04
A10791G	L	-	0,08	0,02	0,02	0,02	0,08	0,06	0,1
A10794G	L	-	0,04	0,26	0,08	0	0,07	0,03	0,05
A10797G	L	-	0,09	0,05	0,13	0	0,09	0,1	0,05
C10806T	L	-	0,03	0	0,07	0,13	0	0,06	0
A10808C	L	K2010T	0	0,16	0	0	0	0	0
G10809A	L	-	0,06	0,08	0,02	0,57	0,07	0,05	0,02
C10810T	L	Q2011*	0,03	0,05	0,12	0,05	0,01	0,01	0
A10811G	L	Q2011R	0,04	0,11	0,03	0	0,01	0,02	0,03
G10818A	L	W2013*	0,06	0,11	0,02	0	0,01	0	0
A10822G	L	T2015A	0	0,17	0	0,03	0,03	0,06	0,01
C10823T	L	T2015I	0,01	0,03	0,13	0	0	0,01	0,01
A10827G	L	-	0,06	0	0,11	0,2	0	0,03	0,01
T10830C	L	-	0,04	0,03	0,02	0,16	0,03	0,05	0,04
G10831A	L	D2018N	0,03	0	0,11	0	0	0	0,01
A10844G	L	K2022R	0	0	0,02	0,13	0,02	0,01	0,01
A10845G	L	-	0,2	0,25	0,18	0,13	0,15	0,12	0,15
T10848C	L	-	0	0,03	0,1	0	0,09	0,02	0,02
C10852T	L	R2025*	0,06	0,03	0,06	0,13	0,07	0,05	0,03
C10859T	L	S2027L	0	0	0	0,11	0,06	0	0
A10860G	L	-	0,1	0,07	0,04	0	0,1	0,1	0,03
C10872T	L	-	0	0,04	0,02	0,16	0,02	0,07	0,06
C10874T	L	P2032L	0,02	0	0	0	0,02	0,02	0,16
C10874A	L	P2032Q	0,02	0,04	0,02	0,23	0,02	0,02	0,04
A10875T	L	-	0,02	0	0	0,58	0	0	0
C10878T	L	-	0,11	0	0,07	0	0,07	0,02	0,08
C10878A	L	-	0	0,11	0,12	0	0,04	0	0
G10879A	L	G2034R	0,07	0,14	0,05	0,08	0,07	0,11	0,09
A10883G	L	N2035S	0,15	0,04	0	0	0,02	0,04	0
A10883C	L	N2035T	0,02	0	0	0,49	0	0,02	0,02
C10890A	L	-	0,06	0,04	0,02	0,04	0,05	0,04	0,11
A10891G	L	R2038G	0,02	0,11	0,1	0	0,05	0,02	0,06
C10897T	L	-	0	0,07	0,17	0,04	0,03	0,02	0
T10898C	L	L2040P	0,04	0,04	0	0	0,1	0,06	0,04
A10902G	L	-	0	0,15	0,12	0,09	0	0,02	0
G10905A	L	-	0,02	0	0,02	0,09	0,08	0,16	0,02
T10907C	L	V2043A	0,02	0,08	0,1	0,1	0	0,05	0,07
C10909T	L	R2044*	0,05	0	0,1	0	0	0,05	0,02
G10910A	L	R2044Q	0,09	0	0,1	0	0,09	0,05	0
A10912G	L	N2045D	0,14	0	0	0	0,06	0,05	0,05
G10918A	L	V2047I	0	0,16	0,05	0,1	0	0,03	0,02
G10918T	L	V2047F	0,02	0	0	0,15	0,03	0	0,05
T10919C	L	V2047A	0	0,04	0	0	0,03	0	0,11
T10920C	L	-	0,08	0,12	0	0,16	0	0,05	0
C10921T	L	R2048C	0,05	0,08	0,11	0	0,12	0,1	0,05
G10922A	L	R2048H	0	0,12	0,03	0	0,06	0,23	0,1
T10923C	L	-	0,03	0,08	0,03	0	0,13	0	0
C10924T	L	-	0	0	0,05	0,1	0,06	0,08	0,03
T10925C	L	L2049P	0	0,12	0,03	0,05	0,03	0,05	0
A10926T	L	-	0,02	0,04	0,1	0,05	0,06	0	0,02
T10929C	L	-	0,03	0,1	0,01	0,03	0,02	0,01	0,04
G10939A	L	E2054K	0,05	0,12	0,17	0,01	0,08	0,06	0,07
A10942G	L	I2055V	0,02	0,04	0,13	0,01	0,06	0,03	0,02
C10963A	L	R2062S	0,03	0,04	0,01	0,04	0,12	0,05	0,03
C10963T	L	R2062C	0,05	0,02	0,04	0,04	0,09	0,1	0,06
G10964A	L	R2062H	0,05	0,24	0,03	0,03	0,08	0,05	0,05
A10968C	L	-	0	0,32	0,01	0	0,01	0,01	0,01
T10980G	L	H2067Q	0,01	0,02	0,12	0,03	0,02	0,01	0,01
A10984G	L	K2069E	0,14	0	0,13	0,14	0,02	0,01	0,04
A10985C	L	K2069T	0,01	0	0,02	0,03	0,01	0,1	0
A10986G	L	-	0,09	0,07	0,15	0,01	0,07	0,02	0,02
G10988A	L	W2070*	0,04	0,04	0,17	0	0,05	0,04	0,04
T10990C	L	S2071P	0,12	0,05	0,08	0,01	0,05	0,1	0,09
A10993G	L	N2072D	0,02	0,01	0,12	0,03	0,08	0	0,01
C10999T	L	R2074*	0,16	0,07	0,09	0,13	0,11	0,14	0,07
G11003A	L	R2075K	0,04	0,06	0,14	0,01	0,06	0,03	0,01
C11007T	L	-	0,03	0	0	0,01	0,13	0,03	0,01
C11009T	L	T2077I	0,05	0	0,02	0,1	0	0,04	0,01
A11010C	L	-	0,01	0	0,1	0	0,01	0	0
A11010G	L	-	0,03	0,02	0,03	0,13	0,01	0,04	0,02
G11011A	L	G2078R	0,01	0,21	0,15	0,03	0,02	0,07	0,04
A11014G	L	M2079V	0,03	0,22	0,17	0,03	0,01	0,04	0,03
T11015G	L	M2079R	0,01	0,18	0,16	0	0,02	0,02	0,02
A11017T	L	I2080F	0,01	0,18	0,17	0	0	0	0,01
T11018C	L	I2080T	0,01	0,21	0,14	0,01	0,03	0,02	0,03
G11020T	L	E2081*	0	0,18	0,15	0,01	0	0	0,01
A11032G	L	R2085G	0,04	0,05	0,18	0,01	0,04	0,03	0,02
A11034G	L	-	0,08	0,21	0,14	0,04	0,06	0,03	0,03
A11037G	L	-	0,05	0,06	0,42	0,06	0,02	0,01	0,04
A11038G	L	I2087V	0,09	0,05	0,02	0,12	0,02	0,01	0,01
A11043G	L	-	0,08	0,07	0,07	0,07	0,06	0,11	0,02
A11046G	L	-	0,11	0,09	0,08	0,18	0,1	0,12	0,06
G11070A	L	-	0,03	0,05	0,05	0,09	0,01	0,12	0,01
C11079T	L	-	0,02	0,01	0,04	0	0,1	0,03	0,03
C11085T	L	-	0,09	0,06	0,28	0,08	0,06	0,05	0,05
A11103G	L	-	0,06	0,01	0,07	0,12	0,08	0,02	0,06
T11106C	L	-	0,04	0	0,01	0	0,09	0,11	0,05
A11108T	L	*2110L	0	0,04	0,04	0	0,04	0,11	0,01
A11111G	NCR	-	0,06	0,03	0,01	0,06	0,11	0,03	0,02
T11117C	NCR	-	0,04	0,03	0,13	0,03	0,01	0,01	0,13
T11117G	NCR	-	0,02	0,14	0,13	0,02	0,06	0,02	0,04
G11120A	NCR	-	0,04	0,03	0,05	0,17	0,09	0,1	0,08
A11124G	NCR	-	0,02	0,11	0,02	0,02	0,04	0,02	0,06
C11125T	NCR	-	0,02	0	0,15	0,03	0,05	0,02	0,01
T11133C	NCR	-	0,06	0,1	0,15	0,03	0,03	0,02	0,04
